# Supplementary material for: Emergence of a multidrug-resistant Pseudomonas fulva clinical isolate co-harboring tmexCD3–toprJ3, blaOXA-1, and blaIMP-45 on a transferable megaplasmid
Source: Front Cell Infect Microbiol. 2026 Feb 16;16:1722020. doi: 10.3389/fcimb.2026.1722020 (PMC12950786; doi:10.3389/fcimb.2026.1722020)
Supplement: Supplementary file 7 [file Table1.xlsx]

## Sheet: pPF1 (1)
# Annotated with Bakta
# Software: v1.8.2
# Database: v5.0, light
# DOI: 10.1099/mgen.0.000685
# URL: github.com/oschwengers/bakta
#Sequence Id	Type	Start	Stop	Strand	Locus Tag	Gene	Product	DbXrefs
contig_1	cds	1	828	+	DMFGJK_00005		Protein involved in initiation of plasmid replication	SO:0001217, UniRef:UniRef50_A0A0A7DQW6
contig_1	cds	895	1437	+	DMFGJK_00010		hypothetical protein
contig_1	cds	1796	2680	-	DMFGJK_00015	mph(E)	Mph(E) family macrolide 2'-phosphotransferase	NCBIProtein:WP_000155092.1, SO:0001217, UniRef:UniRef50_Q17U37
contig_1	cds	2736	4211	-	DMFGJK_00020	msr(E)	ABC-F type ribosomal protection protein Msr(E)	BlastRules:WP_000052512, NCBIProtein:WP_000052512.1, SO:0001217, UniRef:UniRef50_Q17U38
contig_1	cds	4610	5785	-	DMFGJK_00025	tnp	IS4 family ISEc29 transposase	IS:ISEc29, SO:0001217, UniRef:UniRef50_J2IDR6
contig_1	cds	5843	6028	+	DMFGJK_00030		hypothetical protein
contig_1	cds	7467	8483	+	DMFGJK_00035	tnp	IS30 family IS1394 transposase	IS:IS1394, SO:0001217, UniRef:UniRef50_A0A3M3BIN7
contig_1	oriC	8513	9784	?			origin of replication
contig_1	cds	8712	9548	-	DMFGJK_00040		Tnp-DDE-dom domain-containing protein	SO:0001217, UniRef:UniRef50_A0A7G1L9I8
contig_1	cds	9785	11326	-	DMFGJK_00045		IS91 family transposase	SO:0001217, UniRef:UniRef50_A0A349X582
contig_1	cds	11664	11885	-	DMFGJK_00050		hypothetical protein
contig_1	cds	12507	13163	-	DMFGJK_00055	qnrVC6	quinolone resistance pentapeptide repeat protein QnrVC6	NCBIProtein:WP_032495607.1
contig_1	cds	13426	14967	-	DMFGJK_00060		IS91 family transposase	SO:0001217, UniRef:UniRef50_A0A349X582
contig_1	cds	15305	15526	-	DMFGJK_00065		hypothetical protein
contig_1	cds	16148	16804	-	DMFGJK_00070	qnrVC6	quinolone resistance pentapeptide repeat protein QnrVC6	NCBIProtein:WP_032495607.1
contig_1	cds	17067	18608	-	DMFGJK_00075		IS91 family transposase	SO:0001217, UniRef:UniRef50_A0A349X582
contig_1	cds	18946	19167	-	DMFGJK_00080		hypothetical protein
contig_1	cds	19789	20445	-	DMFGJK_00085	qnrVC6	quinolone resistance pentapeptide repeat protein QnrVC6	NCBIProtein:WP_032495607.1
contig_1	cds	20708	22249	-	DMFGJK_00090		IS91 family transposase	SO:0001217, UniRef:UniRef50_A0A349X582
contig_1	cds	22654	23493	-	DMFGJK_00095	sul1	sulfonamide-resistant dihydropteroate synthase Sul1	NCBIProtein:WP_000259031.1, SO:0001217, UniRef:UniRef50_A0A3M1L060
contig_1	cds	23487	23834	-	DMFGJK_00100	qacEdelta1	quaternary ammonium compound efflux SMR transporter QacE delta 1	NCBIProtein:WP_000679427.1, SO:0001217, UniRef:UniRef50_A0A2Z3XFM5
contig_1	cds	23991	24623	-	DMFGJK_00105	catB3	type B-3 chloramphenicol O-acetyltransferase CatB3	NCBIProtein:WP_000186237.1, SO:0001217, UniRef:UniRef50_P26841
contig_1	cds	24761	25636	-	DMFGJK_00110	blaOXA	oxacillin-hydrolyzing class D beta-lactamase OXA-1	NCBIProtein:WP_001334766.1, SO:0001217, UniRef:UniRef50_P13661
contig_1	cds	25672	25956	-	DMFGJK_00115		Pathogenicity locus	SO:0001217, UniRef:UniRef50_A0A081G056
contig_1	cds	26109	26846	-	DMFGJK_00120	blaIMP-45	subclass B1 metallo-beta-lactamase IMP-45	NCBIProtein:WP_063860608.1, SO:0001217, UniRef:UniRef50_P52699
contig_1	cds	26924	27556	-	DMFGJK_00125	aac(6')-Ib	AAC(6')-Ib family aminoglycoside 6'-N-acetyltransferase	NCBIProtein:WP_003159191.1, SO:0001217, UniRef:UniRef50_P19650
contig_1	ncRNA-region	27479	27549	-			putative aminoglycoside riboswitch / attI site	RFAM:RF02912, SO:0000035
contig_1	cds	27639	28652	+	DMFGJK_00130	intI1	class 1 integron integrase IntI1	BlastRules:WP_000845054, SO:0001217, UniRef:UniRef50_A0A257FG49
contig_1	cds	29027	29587	+	DMFGJK_00135		Resolvase/invertase-type recombinase catalytic domain-containing protein	SO:0001217, UniRef:UniRef50_R1H651
contig_1	cds	29591	32557	+	DMFGJK_00140		Transposase for transposon Tn3926	SO:0001217, UniRef:UniRef50_P13694
contig_1	cds	32534	33004	-	DMFGJK_00145		hypothetical protein
contig_1	cds	33097	33342	+	DMFGJK_00150		hypothetical protein
contig_1	cds	33275	33568	-	DMFGJK_00155		DUF3077 domain-containing protein	SO:0001217, UniRef:UniRef50_A0A0Q4NHC5
contig_1	cds	33558	33824	-	DMFGJK_00160	vapC	tRNA(fMet)-specific endonuclease VapC	SO:0001217, UniRef:UniRef50_A0A6N3APS5
contig_1	cds	33821	34717	-	DMFGJK_00165		ATP-binding protein	SO:0001217, UniRef:UniRef50_V4HDB0
contig_1	cds	34904	35131	+	DMFGJK_00170		hypothetical protein
contig_1	cds	35265	35798	+	DMFGJK_00175		Peptidase C39 domain-containing protein	SO:0001217, UniRef:UniRef50_V4ID15
contig_1	cds	35857	36930	-	DMFGJK_00180		GCV-T domain-containing protein	SO:0001217, UniRef:UniRef50_A0A431X3E4
contig_1	cds	36961	38151	-	DMFGJK_00185		N-acetyltransferase domain-containing protein	SO:0001217, UniRef:UniRef50_A0A6G6JAJ2
contig_1	cds	38299	38958	+	DMFGJK_00190		DUF4760 domain-containing protein	SO:0001217, UniRef:UniRef50_A0A223Q3W6
contig_1	cds	39091	40167	-	DMFGJK_00195		MBL fold metallo-hydrolase	SO:0001217, UniRef:UniRef50_A0A443ZQX9
contig_1	cds	40185	40763	-	DMFGJK_00200		CDP-alcohol phosphatidyltransferase family protein	SO:0001217, UniRef:UniRef50_A0A1A9KMM3
contig_1	cds	40882	41304	-	DMFGJK_00205	dksA	RNA polymerase-binding protein DksA	SO:0001217, UniRef:UniRef50_A0A1V0M6U6
contig_1	cds	41457	41804	+	DMFGJK_00210		hypothetical protein
contig_1	cds	41854	42174	+	DMFGJK_00215		MFS transporter	SO:0001217, UniRef:UniRef50_A0A6G6J8J7
contig_1	cds	42325	42597	+	DMFGJK_00220		DNA-binding protein HU	SO:0001217, UniRef:UniRef50_E1NPD8
contig_1	cds	42704	43189	+	DMFGJK_00225		Nucleoside 2-deoxyribosyltransferase	SO:0001217, UniRef:UniRef50_A0A3M8T7G6
contig_1	cds	43192	45402	+	DMFGJK_00230	yrrC	RecD-like DNA helicase YrrC	SO:0001217, UniRef:UniRef50_A0A2L1KDX5
contig_1	cds	45377	47188	+	DMFGJK_00235		TraG-D-C domain-containing protein	SO:0001217, UniRef:UniRef50_A0A0G4E4J1
contig_1	cds	47225	47566	+	DMFGJK_00240		Glycosyl transferase family 2	SO:0001217, UniRef:UniRef50_A0A1V0M6T2
contig_1	cds	47671	48021	+	DMFGJK_00245		Conjugal transfer protein	SO:0001217, UniRef:UniRef50_A0A0C2MQU9
contig_1	cds	48025	48420	+	DMFGJK_00250		DUF3784 domain-containing protein	SO:0001217, UniRef:UniRef50_A0A223Q3Y6
contig_1	cds	48423	48800	+	DMFGJK_00255	traG	Conjugal transfer protein TraG	SO:0001217, UniRef:UniRef50_A0A6G6J823
contig_1	cds	48802	49428	+	DMFGJK_00260		Pilus assembly protein	SO:0001217, UniRef:UniRef50_A0A0Q6Z644
contig_1	cds	49431	50225	+	DMFGJK_00265	traK	Type-F conjugative transfer system secretin TraK	SO:0001217, UniRef:UniRef50_A0A0C2S1R0
contig_1	cds	50222	51745	+	DMFGJK_00270	traB	Conjugal transfer protein TraB	SO:0001217, UniRef:UniRef50_A0A1H4ZBL4
contig_1	cds	51755	52078	+	DMFGJK_00275		Conjugal transfer protein	SO:0001217, UniRef:UniRef50_A0A0G4E583
contig_1	cds	52066	52539	+	DMFGJK_00280	gspD	Type II secretion system protein GspD	SO:0001217, UniRef:UniRef50_A0A0C2NF20
contig_1	cds	52539	55487	+	DMFGJK_00285		P-loop-TraG domain-containing protein	SO:0001217, UniRef:UniRef50_A4V6R2
contig_1	cds	55468	55845	+	DMFGJK_00290		Lipoprotein	SO:0001217, UniRef:UniRef50_A0A2L1KFM0
contig_1	cds	55849	57150	+	DMFGJK_00295		SH3 domain-containing protein	SO:0001217, UniRef:UniRef50_A0A6G6J8L1
contig_1	cds	57131	57790	+	DMFGJK_00300		DUF2201 domain-containing protein	SO:0001217, UniRef:UniRef50_A0A1V0M6N0
contig_1	cds	57787	58491	+	DMFGJK_00305		SLT domain-containing protein	SO:0001217, UniRef:UniRef50_A0A3M8SYV5
contig_1	cds	58463	59266	+	DMFGJK_00310		Sel1 repeat family protein	SO:0001217, UniRef:UniRef50_A0A2R3J5X8
contig_1	cds	59276	60169	+	DMFGJK_00315		Thioredoxin-like-fold domain-containing protein	SO:0001217, UniRef:UniRef50_A0A0C2S4T4
contig_1	cds	60166	61590	+	DMFGJK_00320	traH	Conjugal transfer protein TraH	SO:0001217, UniRef:UniRef50_A0A1X0ZNB1
contig_1	cds	61583	63631	+	DMFGJK_00325		TraG-N domain-containing protein	SO:0001217, UniRef:UniRef50_A0A1V0M6M5
contig_1	cds	63734	64672	+	DMFGJK_00330		Lipoprotein	SO:0001217, UniRef:UniRef50_A0A223Q407
contig_1	cds	64669	65217	+	DMFGJK_00335		PASTA domain-containing protein	SO:0001217, UniRef:UniRef50_A0A3M8SY29
contig_1	cds	65275	65712	+	DMFGJK_00340		Diguanylate cyclase	SO:0001217, UniRef:UniRef50_A0A2K4XIU2
contig_1	cds	65770	66345	-	DMFGJK_00345		Plasmid pRiA4b ORF-3 family protein	SO:0001217, UniRef:UniRef50_A0A3M8SW76
contig_1	cds	66353	67405	-	DMFGJK_00350		ALP-N domain-containing protein	SO:0001217, UniRef:UniRef50_A0A0C2RQI0
contig_1	cds	67421	68434	-	DMFGJK_00355		RelA-SpoT domain-containing protein	SO:0001217, UniRef:UniRef50_A0A2K4XIT0
contig_1	cds	68940	69386	+	DMFGJK_00360		Resolvase	SO:0001217, UniRef:UniRef50_A0A5C8Y9S9
contig_1	cds	69619	69945	-	DMFGJK_00365		DUF5615 domain-containing protein	SO:0001217, UniRef:UniRef50_A0A2L1KE11
contig_1	cds	70394	71125	+	DMFGJK_00370		Sigma-70 family RNA polymerase sigma factor	SO:0001217, UniRef:UniRef50_A0A2K4XIS7
contig_1	cds	71107	72477	+	DMFGJK_00375		DNA primase	SO:0001217, UniRef:UniRef50_V4ICF7
contig_1	cds	72470	72787	+	DMFGJK_00380		Transmembrane protein	SO:0001217, UniRef:UniRef50_A0A2K4XIQ4
contig_1	cds	72780	73355	+	DMFGJK_00385		Translation initiation factor IF-2	SO:0001217, UniRef:UniRef50_A0A1V0M6N1
contig_1	cds	73369	74601	+	DMFGJK_00390		Transmembrane protein	SO:0001217, UniRef:UniRef50_V4H0D3
contig_1	cds	74655	76184	-	DMFGJK_00395		Response regulator receiver modulated diguanylate cyclase	SO:0001217, UniRef:UniRef50_A0A3M3DSF9
contig_1	cds	76398	77513	+	DMFGJK_00400		TIR domain-containing protein	SO:0001217, UniRef:UniRef50_A0A2K4XIS2
contig_1	cds	77483	78292	-	DMFGJK_00405		N-acetyltransferase domain-containing protein	SO:0001217, UniRef:UniRef50_A0A1V0M6K8
contig_1	cds	78404	78916	+	DMFGJK_00410	ybjN	YbjN domain-containing protein	SO:0001217, UniRef:UniRef50_A0A2K4XIQ6
contig_1	cds	78916	79791	+	DMFGJK_00415		SMI1/KNR4 family protein	SO:0001217, UniRef:UniRef50_A0A1A9KNK2
contig_1	cds	79893	80195	+	DMFGJK_00420		Secreted protein	SO:0001217, UniRef:UniRef50_A0A2K4XIP3
contig_1	cds	80227	80694	+	DMFGJK_00425		Spt4 domain-containing protein	SO:0001217, UniRef:UniRef50_A0A2K4XIR5
contig_1	cds	80720	81265	+	DMFGJK_00430		N-acetyltransferase domain-containing protein	SO:0001217, UniRef:UniRef50_A0A2L1KIN3
contig_1	cds	81284	81739	+	DMFGJK_00435	terB	TerB domain-containing protein	SO:0001217, UniRef:UniRef50_A0A2L1KIM1
contig_1	cds	81857	82219	+	DMFGJK_00440		Hydrogenase expression/formation protein	SO:0001217, UniRef:UniRef50_A0A2K4XIR2
contig_1	cds	82376	82750	+	DMFGJK_00445		Plasmid pRiA4b ORF-3 family protein	SO:0001217, UniRef:UniRef50_A0A7G8A9R7
contig_1	cds	82622	83029	-	DMFGJK_00450		hypothetical protein
contig_1	cds	83041	83685	+	DMFGJK_00455		DUF2247 domain-containing protein	SO:0001217, UniRef:UniRef50_A0A1E5X7S3
contig_1	cds	83736	84128	+	DMFGJK_00460		hypothetical protein
contig_1	cds	84219	84668	+	DMFGJK_00465		Myb-like domain-containing protein	SO:0001217, UniRef:UniRef50_A0A0C2S4P7
contig_1	cds	84890	85354	+	DMFGJK_00470		Minor capsid protein	SO:0001217, UniRef:UniRef50_A0A2K4XIQ2
contig_1	cds	85382	85741	+	DMFGJK_00475		CdiI-2 domain-containing protein	SO:0001217, UniRef:UniRef50_A0A2K4XIN4
contig_1	cds	85738	86004	+	DMFGJK_00480	vbhA	VbhA domain-containing protein	SO:0001217, UniRef:UniRef50_F2LSB2
contig_1	cds	86001	86435	-	DMFGJK_00485		Alkaline phosphatase	SO:0001217, UniRef:UniRef50_A0A367MC16
contig_1	cds	86729	87148	+	DMFGJK_00490		DUF3592 domain-containing protein	SO:0001217, UniRef:UniRef50_A0A2R3J4M7
contig_1	cds	87229	87798	+	DMFGJK_00495		Oligoribonuclease	SO:0001217, UniRef:UniRef50_A0A7Y0ZDK6
contig_1	cds	87863	88309	+	DMFGJK_00500		DNA helicase	SO:0001217, UniRef:UniRef50_A0A2K4XIQ3
contig_1	cds	88421	88924	+	DMFGJK_00505		DUF2948 domain-containing protein	SO:0001217, UniRef:UniRef50_A0A2R3J5W1
contig_1	cds	88934	89149	+	DMFGJK_00510		hypothetical protein
contig_1	cds	89136	89558	+	DMFGJK_00515		DUF4418 domain-containing protein	SO:0001217, UniRef:UniRef50_A0A2K4XIR1
contig_1	cds	89595	90032	+	DMFGJK_00520		Ferrichrome ABC transporter permease	SO:0001217, UniRef:UniRef50_A0A2L1KHC0
contig_1	cds	90178	90558	+	DMFGJK_00525		DUF727 domain-containing protein	SO:0001217, UniRef:UniRef50_A0A2R3J5S9
contig_1	cds	90748	91743	+	DMFGJK_00530	parB	ParB domain-containing protein	SO:0001217, UniRef:UniRef50_A4V719
contig_1	cds	91820	92029	+	DMFGJK_00535		hypothetical protein
contig_1	cds	92042	92299	+	DMFGJK_00540		DUF2757 domain-containing protein	SO:0001217, UniRef:UniRef50_A0A2K4XIN1
contig_1	cds	92351	92536	+	DMFGJK_00545	copG	CopG family transcriptional regulator	SO:0001217, UniRef:UniRef50_A0A2K4XIP8
contig_1	cds	92577	92933	+	DMFGJK_00550		AP2/ERF domain-containing protein	SO:0001217, UniRef:UniRef50_V4GUT6
contig_1	cds	92971	93258	+	DMFGJK_00555		DUF1922 domain-containing protein	SO:0001217, UniRef:UniRef50_A0A2R3IKR3
contig_1	cds	93402	93878	+	DMFGJK_00560		DUF4860 domain-containing protein	SO:0001217, UniRef:UniRef50_A0A1V0M6H2
contig_1	cds	93875	94141	+	DMFGJK_00565	grpE	Nucleotide exchange factor GrpE	SO:0001217, UniRef:UniRef50_A0A2K4XIP2
contig_1	cds	94155	94532	+	DMFGJK_00570		ADP-ribosylglycohydrolase family protein	SO:0001217, UniRef:UniRef50_A0A1I7KTC2
contig_1	cds	94624	95448	-	DMFGJK_00575	abiV	AbiV family abortive infection protein	SO:0001217, UniRef:UniRef50_A0A5E8UH75
contig_1	cds	95601	96422	+	DMFGJK_00580		DNA methyltransferase	SO:0001217, UniRef:UniRef50_A0A1S1LCG0
contig_1	cds	96450	96881	+	DMFGJK_00585		PcfJ-like protein	SO:0001217, UniRef:UniRef50_A0A1V0M6H0
contig_1	cds	96938	97414	+	DMFGJK_00590		Oxidoreductase	SO:0001217, UniRef:UniRef50_A0A2K4XIN6
contig_1	cds	97467	97694	+	DMFGJK_00595		hypothetical protein
contig_1	cds	97779	98195	+	DMFGJK_00600		DUF3592 domain-containing protein	SO:0001217, UniRef:UniRef50_A0A2L1KIQ5
contig_1	cds	98192	98446	+	DMFGJK_00605	pspB	Envelope stress response membrane protein PspB	SO:0001217, UniRef:UniRef50_A0A5K1S7Q7
contig_1	cds	98692	99609	+	DMFGJK_00610		DUF2807 domain-containing protein	SO:0001217, UniRef:UniRef50_A0A1V0M6G2
contig_1	cds	99633	100730	+	DMFGJK_00615		hypothetical protein
contig_1	cds	100819	101529	+	DMFGJK_00620		Conjugal transfer protein	SO:0001217, UniRef:UniRef50_A0A2K4XIN7
contig_1	cds	101522	102127	+	DMFGJK_00625		C2H2-type domain-containing protein	SO:0001217, UniRef:UniRef50_A0A2K4XIL9
contig_1	cds	102131	102388	+	DMFGJK_00630		NTF2 domain-containing protein	SO:0001217, UniRef:UniRef50_A0A2K4XIM6
contig_1	cds	102433	104679	+	DMFGJK_00635		TPR-REGION domain-containing protein	SO:0001217, UniRef:UniRef50_A0A2K4XIK8
contig_1	cds	104676	104891	+	DMFGJK_00640		hypothetical protein
contig_1	cds	104884	105468	+	DMFGJK_00645		DUF2806 domain-containing protein	SO:0001217, UniRef:UniRef50_A0A2K4XIN5
contig_1	cds	105461	105751	+	DMFGJK_00650	ycgL	YcgL domain-containing protein	SO:0001217, UniRef:UniRef50_A0A2K4XIJ9
contig_1	cds	105836	105970	+	DMFGJK_00655		hypothetical protein
contig_1	cds	106055	106279	+	DMFGJK_00660		Phosphohydrolase	SO:0001217, UniRef:UniRef50_A0A2K4XIL1
contig_1	cds	106445	106822	+	DMFGJK_00665		Methyltransferase	SO:0001217, UniRef:UniRef50_A0A0C5EM78
contig_1	cds	106825	107088	+	DMFGJK_00670		hypothetical protein
contig_1	cds	107118	107255	+	DMFGJK_00675		hypothetical protein
contig_1	cds	107296	107586	+	DMFGJK_00680		hypothetical protein
contig_1	cds	107597	107782	+	DMFGJK_00685		Restriction endonuclease	SO:0001217, UniRef:UniRef50_A0A2K4XIK4
contig_1	cds	107916	108041	+	DMFGJK_00690		hypothetical protein
contig_1	cds	108070	108282	+	DMFGJK_00695		hypothetical protein
contig_1	cds	108339	108569	+	DMFGJK_00700		hypothetical protein
contig_1	cds	108596	108892	+	DMFGJK_00705		Phage protein	SO:0001217, UniRef:UniRef50_A0A2K4XIJ7
contig_1	cds	109038	109460	+	DMFGJK_00710		DUF3108 domain-containing protein	SO:0001217, UniRef:UniRef50_A0A2K4XIL0
contig_1	cds	109498	109875	+	DMFGJK_00715		Succinate dehydrogenase	SO:0001217, UniRef:UniRef50_A0A8G1JT90
contig_1	cds	109881	110273	+	DMFGJK_00720		Zinc/iron-chelating domain-containing protein	SO:0001217, UniRef:UniRef50_A0A3M5I3L6
contig_1	cds	110519	110698	+	DMFGJK_00725		hypothetical protein
contig_1	cds	110780	110926	+	DMFGJK_00730		hypothetical protein
contig_1	cds	110930	111106	+	DMFGJK_00735		DUF2735 domain-containing protein	SO:0001217, UniRef:UniRef50_A0A2K4XIL2
contig_1	cds	111310	112038	+	DMFGJK_00740		SPOR domain-containing protein	SO:0001217, UniRef:UniRef50_A0A5K1SJC9
contig_1	cds	112118	112819	-	DMFGJK_00745		DNA-binding protein	SO:0001217, UniRef:UniRef50_A0A3M3DPT0
contig_1	cds	113029	113367	+	DMFGJK_00750		hypothetical protein
contig_1	cds	113415	113906	+	DMFGJK_00755		DUF932 domain-containing protein	SO:0001217, UniRef:UniRef50_V4IDA6
contig_1	cds	113923	114051	+	DMFGJK_00760		hypothetical protein
contig_1	cds	114055	114549	+	DMFGJK_00765		Phage protein	SO:0001217, UniRef:UniRef50_A0A0A7Q539
contig_1	cds	114572	114940	+	DMFGJK_00770	paaC	Phenylacetate-CoA oxygenase subunit PaaC	SO:0001217, UniRef:UniRef50_V4HFK4
contig_1	cds	115030	115191	+	DMFGJK_00775		hypothetical protein
contig_1	cds	115211	115552	+	DMFGJK_00780		DDE-Tnp-1-7 domain-containing protein	SO:0001217, UniRef:UniRef50_A0A2K4XII2
contig_1	cds	115643	115864	+	DMFGJK_00785		hypothetical protein
contig_1	cds	115891	116139	+	DMFGJK_00790		hypothetical protein
contig_1	cds	116229	117176	+	DMFGJK_00795		DUF2264 domain-containing protein	SO:0001217, UniRef:UniRef50_A0A0A7Q537
contig_1	cds	117216	117764	+	DMFGJK_00800		Rx-N domain-containing protein	SO:0001217, UniRef:UniRef50_A0A3M8T217
contig_1	cds	117767	119272	-	DMFGJK_00805		Fido domain-containing protein	SO:0001217, UniRef:UniRef50_F4GRN2
contig_1	cds	119482	120111	+	DMFGJK_00810		CdiA-C domain-containing protein	SO:0001217, UniRef:UniRef50_A0A1V0M6G9
contig_1	cds	120197	120646	+	DMFGJK_00815		DUF4376 domain-containing protein	SO:0001217, UniRef:UniRef50_V4ITP3
contig_1	cds	120643	121680	+	DMFGJK_00820		Helicase	SO:0001217, UniRef:UniRef50_V4H174
contig_1	cds	121843	124500	+	DMFGJK_00825		Helicase C-terminal domain-containing protein	SO:0001217, UniRef:UniRef50_A0A1A9KMX1
contig_1	cds	124502	124726	-	DMFGJK_00830		Hva1-TUDOR domain-containing protein	SO:0001217, UniRef:UniRef50_A0A2K4XIH8
contig_1	cds	125148	125372	+	DMFGJK_00835		hypothetical protein
contig_1	cds	125687	126103	+	DMFGJK_00840		Phage portal protein	SO:0001217, UniRef:UniRef50_A0A3M8T415
contig_1	cds	126103	126426	+	DMFGJK_00845		DUF2958 domain-containing protein	SO:0001217, UniRef:UniRef50_V4GSY5
contig_1	cds	126441	126761	+	DMFGJK_00850		hypothetical protein
contig_1	cds	126828	127448	+	DMFGJK_00855	ykgJ	YkgJ family cysteine cluster protein	SO:0001217, UniRef:UniRef50_A0A223Q4C4
contig_1	cds	127445	127780	+	DMFGJK_00860		Holin	SO:0001217, UniRef:UniRef50_V4G873
contig_1	cds	127877	128581	+	DMFGJK_00865		Transmembrane protein	SO:0001217, UniRef:UniRef50_A0A2K4XID8
contig_1	cds	128696	128956	+	DMFGJK_00870		Exodeoxyribonuclease VII small subunit	SO:0001217, UniRef:UniRef50_V4ITQ5
contig_1	cds	128989	129366	+	DMFGJK_00875		DUF3850 domain-containing protein	SO:0001217, UniRef:UniRef50_A0A2K4XID1
contig_1	cds	129622	130173	-	DMFGJK_00880		PH domain-containing protein	SO:0001217, UniRef:UniRef50_V4HFM4
contig_1	cds	130348	131007	+	DMFGJK_00885		DUF4241 domain-containing protein	SO:0001217, UniRef:UniRef50_A0A2K4XIH1
contig_1	cds	131056	131547	+	DMFGJK_00890		MEDS domain-containing protein	SO:0001217, UniRef:UniRef50_A0A2K4XIC2
contig_1	cds	131641	131874	+	DMFGJK_00895		Roadblock/LC7 domain-containing protein	SO:0001217, UniRef:UniRef50_A0A3M8T428
contig_1	cds	131917	132342	+	DMFGJK_00900		DUF2591 domain-containing protein	SO:0001217, UniRef:UniRef50_A0A0Q6ZAR2
contig_1	cds	132575	134389	+	DMFGJK_00905		PAPS-reduct domain-containing protein	SO:0001217, UniRef:UniRef50_A4V6Z8
contig_1	cds	134413	134622	+	DMFGJK_00910		hypothetical protein
contig_1	cds	134598	134801	+	DMFGJK_00915		hypothetical protein
contig_1	cds	134960	135292	+	DMFGJK_00920		Arc-like DNA binding domain-containing protein	SO:0001217, UniRef:UniRef50_A0A1H2E105
contig_1	cds	135395	135586	+	DMFGJK_00925		hypothetical protein
contig_1	cds	135740	136648	-	DMFGJK_00930	tnp	IS3 family ISPpu29 transposase ORF B	IS:ISPpu29, SO:0001217, UniRef:UniRef50_A0A139BNG3
contig_1	cds	136645	136935	-	DMFGJK_00935	tnp	IS3 family ISPpu29 transposase ORF A	IS:ISPpu29, SO:0001217, UniRef:UniRef50_A0A2V9C9W9
contig_1	cds	137278	139167	+	DMFGJK_00940	ftsH	Cell division protein FtsH	SO:0001217, UniRef:UniRef50_A0A5P9WBJ2
contig_1	cds	139263	139601	+	DMFGJK_00945		hypothetical protein
contig_1	cds	139598	140446	-	DMFGJK_00950		Inovirus Gp2 family protein	SO:0001217, UniRef:UniRef50_A0A1X0ZN56
contig_1	cds	140602	141477	+	DMFGJK_00955		PHB domain-containing protein	SO:0001217, UniRef:UniRef50_V4ITS1
contig_1	cds	141481	141741	+	DMFGJK_00960		Transcriptional regulator	SO:0001217, UniRef:UniRef50_A0A2K4XIB6
contig_1	cds	141834	142466	+	DMFGJK_00965		Aminopeptidase P family protein	SO:0001217, UniRef:UniRef50_A0A0C2MQM3
contig_1	cds	142610	143200	+	DMFGJK_00970	mobB	MobB	SO:0001217, UniRef:UniRef50_V4H7E0
contig_1	cds	143254	143556	-	DMFGJK_00975		hypothetical protein
contig_1	cds	143725	144174	+	DMFGJK_00980		PARP catalytic domain-containing protein	SO:0001217, UniRef:UniRef50_V4ITS7
contig_1	cds	144349	145080	+	DMFGJK_00985		DUF2163 domain-containing protein	SO:0001217, UniRef:UniRef50_A0A0A7Q4K2
contig_1	cds	145168	146184	+	DMFGJK_00990		Nucleoid-associated protein Avin_11450	SO:0001217, UniRef:UniRef50_C1DPE2
contig_1	cds	146235	146663	+	DMFGJK_00995		DUF3849 domain-containing protein	SO:0001217, UniRef:UniRef50_V4H926
contig_1	cds	146762	146941	+	DMFGJK_01000		Inner membrane protein	SO:0001217, UniRef:UniRef50_V4HFP1
contig_1	cds	146938	147378	+	DMFGJK_01005		Radical SAM protein	SO:0001217, UniRef:UniRef50_V4H0I3
contig_1	cds	147446	148159	+	DMFGJK_01010		Nmad3 domain-containing protein	SO:0001217, UniRef:UniRef50_V4H728
contig_1	cds	148320	149288	+	DMFGJK_01015		hypothetical protein
contig_1	cds	149416	150774	+	DMFGJK_01020		hypothetical protein	PFAM:PF01068.24
contig_1	cds	150825	151223	-	DMFGJK_01025		Protein V2	SO:0001217, UniRef:UniRef50_A0A3S0LST3
contig_1	cds	151421	152062	+	DMFGJK_01030		Metal-dependent HD superfamily phosphohydrolase	SO:0001217, UniRef:UniRef50_A0A2K4XID7
contig_1	cds	152082	152273	+	DMFGJK_01035		hypothetical protein
contig_1	cds	152279	152629	+	DMFGJK_01040		Phage tail protein	SO:0001217, UniRef:UniRef50_A0A2K4XIB0
contig_1	cds	152626	152829	+	DMFGJK_01045		Type I site-specific deoxyribonuclease	SO:0001217, UniRef:UniRef50_A0A2K4XIA5
contig_1	cds	152837	153070	+	DMFGJK_01050		hypothetical protein
contig_1	cds	153149	153745	+	DMFGJK_01055		Ketoacyl-synth-N domain-containing protein	SO:0001217, UniRef:UniRef50_A0A2K4XIB3
contig_1	cds	153742	153981	+	DMFGJK_01060		hypothetical protein
contig_1	cds	154047	154337	+	DMFGJK_01065		Glycosidase	SO:0001217, UniRef:UniRef50_A0A7S5YC42
contig_1	cds	154353	154754	+	DMFGJK_01070		DUF2269 domain-containing protein	SO:0001217, UniRef:UniRef50_A0A0A7Q9X2
contig_1	cds	154849	155256	+	DMFGJK_01075		hypothetical protein
contig_1	cds	155309	155599	+	DMFGJK_01080	tnp	IS3 family ISPpu29 transposase ORF A	IS:ISPpu29, SO:0001217, UniRef:UniRef50_A0A2V9C9W9
contig_1	cds	155596	156504	+	DMFGJK_01085	tnp	IS3 family ISPpu29 transposase ORF B	IS:ISPpu29, SO:0001217, UniRef:UniRef50_A0A139BNG3
contig_1	cds	156640	157026	+	DMFGJK_01090		hypothetical protein
contig_1	cds	157030	157611	+	DMFGJK_01095	araC	AraC family transcriptional regulator	SO:0001217, UniRef:UniRef50_A0A2K4XIA2
contig_1	cds	157673	158284	+	DMFGJK_01100		WG repeat-containing protein	SO:0001217, UniRef:UniRef50_V4H4Z0
contig_1	cds	158358	159533	+	DMFGJK_01105		PAPS-reduct domain-containing protein	SO:0001217, UniRef:UniRef50_V4GTA4
contig_1	cds	159659	159859	-	DMFGJK_01110		Transmembrane protein	SO:0001217, UniRef:UniRef50_L1M6E2
contig_1	cds	159868	160083	-	DMFGJK_01115		DUF1508 domain-containing protein	SO:0001217, UniRef:UniRef50_A0A136QBQ1
contig_1	cds	160442	161554	+	DMFGJK_01120		Lipoprotein	SO:0001217, UniRef:UniRef50_V4H325
contig_1	cds	161640	162236	+	DMFGJK_01125		hypothetical protein	PFAM:PF00043.28, PFAM:PF13410.9, PFAM:PF13417.9
contig_1	cds	162278	162532	+	DMFGJK_01130		hypothetical protein	SO:0001217, UniRef:UniRef50_A0A1V0M659
contig_1	cds	162820	163449	+	DMFGJK_01135		PhageMetallopep domain-containing protein	SO:0001217, UniRef:UniRef50_A0A8I0VW05
contig_1	cds	163683	163964	+	DMFGJK_01140		DUF3223 domain-containing protein	SO:0001217, UniRef:UniRef50_A0A6G6J8T9
contig_1	cds	164047	164427	+	DMFGJK_01145	relE	Addiction module toxin RelE	SO:0001217, UniRef:UniRef50_A0A2K4XI93
contig_1	cds	164448	164912	+	DMFGJK_01150		NifU-N domain-containing protein	SO:0001217, UniRef:UniRef50_A0A2K4XI88
contig_1	cds	164936	165505	+	DMFGJK_01155		Transcriptional regulator	SO:0001217, UniRef:UniRef50_A0A2K4XI89
contig_1	cds	165566	165844	+	DMFGJK_01160		hypothetical protein
contig_1	cds	165963	166451	+	DMFGJK_01165		Arc domain-containing protein	SO:0001217, UniRef:UniRef50_A0A7S6G5W4
contig_1	cds	166510	167175	+	DMFGJK_01170		CN hydrolase domain-containing protein	SO:0001217, UniRef:UniRef50_A0A3M8T2L4
contig_1	cds	167209	167406	+	DMFGJK_01175		DUF2929 domain-containing protein	SO:0001217, UniRef:UniRef50_A0A2K4XI80
contig_1	cds	167453	168274	-	DMFGJK_01180		Glyco-trans-2-like domain-containing protein	SO:0001217, UniRef:UniRef50_A0A2I0C9G1
contig_1	cds	168443	168730	+	DMFGJK_01185		Cupin	SO:0001217, UniRef:UniRef50_A0A2K4XI84
contig_1	cds	168723	169022	+	DMFGJK_01190		hypothetical protein
contig_1	cds	169015	169401	+	DMFGJK_01195		Transposase	SO:0001217, UniRef:UniRef50_A0A3M8T2E2
contig_1	cds	169411	169719	-	DMFGJK_01200		hypothetical protein
contig_1	cds	169819	170670	+	DMFGJK_01205	pfkB	PfkB domain-containing protein	SO:0001217, UniRef:UniRef50_A0A1X1A0Z4
contig_1	cds	170757	171266	+	DMFGJK_01210		DUF3237 domain-containing protein	SO:0001217, UniRef:UniRef50_A0A223Q4I9
contig_1	cds	171285	171566	+	DMFGJK_01215		DUF3077 domain-containing protein	SO:0001217, UniRef:UniRef50_A0A1V0M645
contig_1	cds	171642	172304	+	DMFGJK_01220	ompA	OmpA family protein	SO:0001217, UniRef:UniRef50_A0A6G6JAW6
contig_1	cds	172320	173021	-	DMFGJK_01225		DUF882 domain-containing protein	SO:0001217, UniRef:UniRef50_A0A1V0M648
contig_1	cds	173172	173738	+	DMFGJK_01230	tetR	TetR family transcriptional regulator	SO:0001217, UniRef:UniRef50_A0A0A7Q9T1
contig_1	cds	173800	174039	+	DMFGJK_01235		hypothetical protein
contig_1	cds	174050	174496	+	DMFGJK_01240		hypothetical protein
contig_1	cds	174963	175490	+	DMFGJK_01245		DUF3500 domain-containing protein	SO:0001217, UniRef:UniRef50_A0A6G6J8P0
contig_1	cds	175598	175861	-	DMFGJK_01250		hypothetical protein
contig_1	cds	176024	176479	+	DMFGJK_01255		Pyridoxamine 5'-phosphate oxidase	SO:0001217, UniRef:UniRef50_A0A3M8T2S9
contig_1	cds	176578	176793	+	DMFGJK_01260		hypothetical protein
contig_1	cds	176856	177071	-	DMFGJK_01265		hypothetical protein
contig_1	cds	177224	177565	+	DMFGJK_01270		Aspartate kinase	SO:0001217, UniRef:UniRef50_A0A2K4XI60
contig_1	cds	177562	178122	+	DMFGJK_01275	parB	Chromosome partitioning protein ParB	SO:0001217, UniRef:UniRef50_A0A6G6J8E3
contig_1	cds	178140	178544	+	DMFGJK_01280		DUF4928 domain-containing protein	SO:0001217, UniRef:UniRef50_V4GTE2
contig_1	cds	178434	178721	-	DMFGJK_01285		hypothetical protein
contig_1	cds	178727	179368	+	DMFGJK_01290		DUF3313 domain-containing protein	SO:0001217, UniRef:UniRef50_A0A6G6J8Q0
contig_1	cds	179449	179781	+	DMFGJK_01295		Lipoprotein	SO:0001217, UniRef:UniRef50_A0A6G6J8B4
contig_1	cds	179790	180845	+	DMFGJK_01300		Exported protein	SO:0001217, UniRef:UniRef50_A0A3M3DNX1
contig_1	cds	180922	181158	+	DMFGJK_01305		UPF0270 protein PFL_4336	SO:0001217, UniRef:UniRef50_Q4K8K5
contig_1	cds	181260	181787	+	DMFGJK_01310		DUF262 domain-containing protein	SO:0001217, UniRef:UniRef50_A0A1A9KN88
contig_1	cds	181917	183035	+	DMFGJK_01315		Sel1 repeat family protein	SO:0001217, UniRef:UniRef50_A0A7G8ACX1
contig_1	cds	183133	183642	+	DMFGJK_01320		ADF-H domain-containing protein	SO:0001217, UniRef:UniRef50_A0A241XRP4
contig_1	cds	183687	184019	-	DMFGJK_01325	marR	MarR family transcriptional regulator	SO:0001217, UniRef:UniRef50_A0A7G8ACX3
contig_1	cds	184170	184496	+	DMFGJK_01330		Cyclic nucleotide-binding domain-containing protein	SO:0001217, UniRef:UniRef50_A0A1V0M627
contig_1	cds	184493	184714	+	DMFGJK_01335		hypothetical protein
contig_1	cds	184816	185211	+	DMFGJK_01340	pilG	Twitching motility response regulator PilG	SO:0001217, UniRef:UniRef50_A0A838JJD0
contig_1	cds	185288	185743	+	DMFGJK_01345		hypothetical protein
contig_1	cds	185891	186133	+	DMFGJK_01350		DUF2798 domain-containing protein	SO:0001217, UniRef:UniRef50_A0A6G6J7D4
contig_1	cds	186264	186446	+	DMFGJK_01355		hypothetical protein	PFAM:PF05406.18
contig_1	cds	186565	187050	-	DMFGJK_01360		Isochorismatase domain-containing protein	SO:0001217, UniRef:UniRef50_Q4K983
contig_1	cds	187256	188164	-	DMFGJK_01365	tnp	IS3 family ISPpu29 transposase ORF B	IS:ISPpu29, SO:0001217, UniRef:UniRef50_A0A139BNG3
contig_1	cds	188161	188451	-	DMFGJK_01370	tnp	IS3 family ISPpu29 transposase ORF A	IS:ISPpu29, SO:0001217, UniRef:UniRef50_A0A2V9C9W9
contig_1	cds	188538	190064	-	DMFGJK_01375	tnp	IS66 family ISPpu30 transposase	IS:ISPpu30, SO:0001217, UniRef:UniRef50_N2IK81
contig_1	cds	190115	190450	-	DMFGJK_01380		Transposase	SO:0001217, UniRef:UniRef50_N9BXL3
contig_1	cds	190447	190770	-	DMFGJK_01385		Transposase	SO:0001217, UniRef:UniRef50_A0A3M8SLQ7
contig_1	cds	191172	191573	+	DMFGJK_01390		Tail assembly chaperone	SO:0001217, UniRef:UniRef50_A0A1V0M624
contig_1	cds	191647	191970	+	DMFGJK_01395	pnuC	Nicotinamide riboside transporter PnuC	SO:0001217, UniRef:UniRef50_A0A1L7NMD5
contig_1	cds	192086	192802	+	DMFGJK_01400		CYTH domain-containing protein	SO:0001217, UniRef:UniRef50_A0A6G6J7J2
contig_1	cds	192799	193254	+	DMFGJK_01405		Uma2 domain-containing protein	SO:0001217, UniRef:UniRef50_A0A1V0M618
contig_1	cds	193251	193661	+	DMFGJK_01410		HTH cro/C1-type domain-containing protein	SO:0001217, UniRef:UniRef50_A0A7G8AA81
contig_1	cds	193714	193923	+	DMFGJK_01415		hypothetical protein
contig_1	cds	193935	194621	+	DMFGJK_01420		DUF4261 domain-containing protein	SO:0001217, UniRef:UniRef50_V4GZP6
contig_1	cds	194634	194861	+	DMFGJK_01425		Integrase	SO:0001217, UniRef:UniRef50_A0A1V0M613
contig_1	cds	194974	195894	+	DMFGJK_01430	rdgC	Recombination-associated protein RdgC	SO:0001217, UniRef:UniRef50_Q88M72
contig_1	cds	195940	196185	+	DMFGJK_01435		Acyl carrier protein	SO:0001217, UniRef:UniRef50_A0A1V0M642
contig_1	cds	196192	196896	+	DMFGJK_01440		DUF1838 domain-containing protein	SO:0001217, UniRef:UniRef50_A0A1V0M622
contig_1	cds	196893	197339	+	DMFGJK_01445		Signal peptide protein	SO:0001217, UniRef:UniRef50_A0A336TQR3
contig_1	cds	197427	197933	+	DMFGJK_01450		hypothetical protein
contig_1	cds	197958	198293	-	DMFGJK_01455		Lipoprotein	SO:0001217, UniRef:UniRef50_A0A6G6J7K2
contig_1	cds	198280	198456	-	DMFGJK_01460	csrA	Translational regulator CsrA	SO:0001217, UniRef:UniRef50_A0A5E6ZQD5
contig_1	cds	198614	199048	+	DMFGJK_01465		hypothetical protein
contig_1	cds	199096	199455	-	DMFGJK_01470	mvaT	DNA-binding domain of the bacterial xenogeneic silencer MvaT	SO:0001217, UniRef:UniRef50_A0A7G8AA93
contig_1	cds	199494	200681	+	DMFGJK_01475		Replication protein	SO:0001217, UniRef:UniRef50_A0A3M3DPG4
contig_1	cds	200828	201523	+	DMFGJK_01480		Glyco-hydro-15 domain-containing protein	SO:0001217, UniRef:UniRef50_A0A3M3DQG8
contig_1	cds	201747	201965	+	DMFGJK_01485		hypothetical protein
contig_1	cds	202644	203042	+	DMFGJK_01490		Terminase small subunit	SO:0001217, UniRef:UniRef50_A0A6G6J7S4
contig_1	cds	203039	203371	+	DMFGJK_01495		ImpA-N domain-containing protein	SO:0001217, UniRef:UniRef50_A0A7G8A8V6
contig_1	cds	203368	203646	-	DMFGJK_01500		hypothetical protein
contig_1	cds	203835	204470	+	DMFGJK_01505		Lipoprotein	SO:0001217, UniRef:UniRef50_A0A1V0M5Y8
contig_1	cds	204467	204829	+	DMFGJK_01510		DUF1805 domain-containing protein	SO:0001217, UniRef:UniRef50_A0A3M8T4I1
contig_1	cds	204838	205302	+	DMFGJK_01515		DUF2141 domain-containing protein	SO:0001217, UniRef:UniRef50_A0A212BJ53
contig_1	cds	205324	206100	+	DMFGJK_01520		Restriction endonuclease	SO:0001217, UniRef:UniRef50_A0A7G8ABL2
contig_1	cds	206248	208080	+	DMFGJK_01525	parB	putative chromosome-partitioning protein ParB	SO:0001217, UniRef:UniRef50_A0A212BJ65
contig_1	cds	208114	208608	+	DMFGJK_01530		hypothetical protein
contig_1	cds	208620	208832	+	DMFGJK_01535		PRTRC system protein C	SO:0001217, UniRef:UniRef50_F1LIR8
contig_1	cds	208789	208998	+	DMFGJK_01540		hypothetical protein
contig_1	cds	208938	210314	+	DMFGJK_01545		PRTRC system protein F	SO:0001217, UniRef:UniRef50_A0A2K4XI06
contig_1	cds	210324	211016	+	DMFGJK_01550		hypothetical protein
contig_1	cds	211020	211841	+	DMFGJK_01555	thiF	ThiF domain-containing protein	SO:0001217, UniRef:UniRef50_A0A5P9WA27
contig_1	cds	211828	212154	-	DMFGJK_01560		Zinc-binding protein	SO:0001217, UniRef:UniRef50_A0A3A8CF08
contig_1	cds	212310	213722	+	DMFGJK_01565		Exodeoxyribonuclease I	SO:0001217, UniRef:UniRef50_V4G6H7
contig_1	cds	213709	214461	+	DMFGJK_01570		NYN domain-containing protein	SO:0001217, UniRef:UniRef50_A0A0A7Q470
contig_1	cds	214458	215447	+	DMFGJK_01575		Tetratricopeptide repeat protein	SO:0001217, UniRef:UniRef50_A0A2K4XHW9
contig_1	cds	215618	216724	+	DMFGJK_01580		Beta sliding clamp	SO:0001217, UniRef:UniRef50_A0A2K4XHY1
contig_1	cds	216749	218317	+	DMFGJK_01585		Sigma70-r4 domain-containing protein	SO:0001217, UniRef:UniRef50_A0A5P9WA38
contig_1	cds	218314	218667	+	DMFGJK_01590		HotDog ACOT-type domain-containing protein	SO:0001217, UniRef:UniRef50_A0A2K4XHW1
contig_1	cds	218634	219095	-	DMFGJK_01595		TPR-REGION domain-containing protein	SO:0001217, UniRef:UniRef50_A0A7S6C8C2
contig_1	cds	219214	219759	+	DMFGJK_01600		Lipoprotein	SO:0001217, UniRef:UniRef50_A0A2K4XHX2
contig_1	cds	219909	220805	+	DMFGJK_01605		Twin-arginine translocation signal domain-containing protein	SO:0001217, UniRef:UniRef50_A0A2E7E5H1
contig_1	cds	220868	221170	+	DMFGJK_01610		Tail assembly chaperone	SO:0001217, UniRef:UniRef50_A0A1V0M5W8
contig_1	cds	221208	222245	+	DMFGJK_01615	recA	Protein RecA	SO:0001217, UniRef:UniRef50_P42438
contig_1	cds	222291	223223	-	DMFGJK_01620		Chemotaxis response regulator protein-glutamate methylesterase	SO:0001217, UniRef:UniRef50_A0A7G8ABN1
contig_1	cds	223220	228985	-	DMFGJK_01625		histidine kinase	SO:0001217, UniRef:UniRef50_A0A2L1KD72
contig_1	cds	228988	229779	-	DMFGJK_01630		CheR-type methyltransferase domain-containing protein	SO:0001217, UniRef:UniRef50_A0A1X1A0W2
contig_1	cds	229776	231785	-	DMFGJK_01635		Methyl-accepting chemotaxis protein	SO:0001217, UniRef:UniRef50_A0A3M8STA8
contig_1	cds	231797	232285	-	DMFGJK_01640		CheW-like domain-containing protein	SO:0001217, UniRef:UniRef50_A0A6G6J884
contig_1	cds	232275	232661	-	DMFGJK_01645	pilG	Twitching motility protein PilG	SO:0001217, UniRef:UniRef50_A0A379PIG9
contig_1	cds	232803	233444	+	DMFGJK_01650		RNase III domain-containing protein	SO:0001217, UniRef:UniRef50_A0A3M8SMV5
contig_1	cds	233506	234366	+	DMFGJK_01655	parB	putative chromosome-partitioning protein ParB	SO:0001217, UniRef:UniRef50_A0A7G8A8Y8
contig_1	cds	234486	235928	+	DMFGJK_01660		SPOR domain-containing protein	SO:0001217, UniRef:UniRef50_A0A0A7Q3Y4
contig_1	cds	236103	237002	+	DMFGJK_01665	parA	Partitioning protein ParA	SO:0001217, UniRef:UniRef50_A0A1V0M5W4
contig_1	cds	237002	238207	+	DMFGJK_01670	parB	Chromosome (Plasmid) partitioning protein ParB / Stage 0 sporulation protein J	SO:0001217, UniRef:UniRef50_A0A2L1KHT7
contig_1	cds	238425	238706	-	DMFGJK_01675		hypothetical protein
contig_1	cds	239299	240537	+	DMFGJK_01680		Toprim domain-containing protein	SO:0001217, UniRef:UniRef50_A0A161XMY6
contig_1	cds	241007	241147	+	DMFGJK_01685		hypothetical protein
contig_1	cds	241219	242169	+	DMFGJK_01690		PDDEXK-1 domain-containing protein	SO:0001217, UniRef:UniRef50_A4V7A5
contig_1	cds	242232	242729	+	DMFGJK_01695		ACOX domain-containing protein	SO:0001217, UniRef:UniRef50_A0A3M8STB9
contig_1	cds	242824	243069	+	DMFGJK_01700		hypothetical protein
contig_1	cds	243121	243243	+	DMFGJK_01705		hypothetical protein
contig_1	cds	243349	243645	+	DMFGJK_01710		Secreted protein	SO:0001217, UniRef:UniRef50_A0A1V0M5V0
contig_1	cds	243692	243865	+	DMFGJK_01715		hypothetical protein
contig_1	cds	243946	244383	+	DMFGJK_01720	asnC	AsnC family protein	SO:0001217, UniRef:UniRef50_A0A2R3J588
contig_1	cds	244543	245664	+	DMFGJK_01725		AAA-5 domain-containing protein	SO:0001217, UniRef:UniRef50_A4V7B0
contig_1	cds	245676	246497	+	DMFGJK_01730		WGR domain-containing protein	SO:0001217, UniRef:UniRef50_A0A3M8SR90
contig_1	cds	246630	246887	+	DMFGJK_01735		Transposase	SO:0001217, UniRef:UniRef50_A0A1V0M5U0
contig_1	cds	247055	247270	+	DMFGJK_01740		Transposase	SO:0001217, UniRef:UniRef50_A0A2L1KGQ6
contig_1	cds	247273	249327	+	DMFGJK_01745		VWFA domain-containing protein	SO:0001217, UniRef:UniRef50_V4ICV8
contig_1	cds	249443	249721	+	DMFGJK_01750		hypothetical protein
contig_1	cds	249880	251145	+	DMFGJK_01755		DUF3150 domain-containing protein	SO:0001217, UniRef:UniRef50_A0A7S6G5P1
contig_1	cds	251219	251989	+	DMFGJK_01760		Tail assembly chaperone	SO:0001217, UniRef:UniRef50_A0A1V0M5U3
contig_1	cds	252088	252681	+	DMFGJK_01765		Transmembrane protein	SO:0001217, UniRef:UniRef50_A0A1V0M5U7
contig_1	cds	252795	253175	+	DMFGJK_01770		DUF1963 domain-containing protein	SO:0001217, UniRef:UniRef50_A0A1V0M5W1
contig_1	cds	253331	254131	+	DMFGJK_01775		Transmembrane protein	SO:0001217, UniRef:UniRef50_A0A1V0M5Y3
contig_1	cds	254125	255024	+	DMFGJK_01780		DUF3074 domain-containing protein	SO:0001217, UniRef:UniRef50_A0A1V0M5V5
contig_1	cds	255072	255761	+	DMFGJK_01785		SprT-like domain-containing protein	SO:0001217, UniRef:UniRef50_A0A0C2NEP1
contig_1	cds	255725	257122	+	DMFGJK_01790		TrwB-AAD-bind domain-containing protein	SO:0001217, UniRef:UniRef50_A4V7C3
contig_1	cds	257155	257538	-	DMFGJK_01795		hypothetical protein
contig_1	cds	257644	259137	-	DMFGJK_01800		HD domain-containing protein	SO:0001217, UniRef:UniRef50_A0A1V0M5S8
contig_1	cds	259265	260152	+	DMFGJK_01805		DUF1471 domain-containing protein	SO:0001217, UniRef:UniRef50_A0A1T1IXH6
contig_1	cds	260166	261818	+	DMFGJK_01810		Type II and III secretion system protein	SO:0001217, UniRef:UniRef50_A0A379PIU4
contig_1	cds	261818	262753	+	DMFGJK_01815		Transmembrane protein	SO:0001217, UniRef:UniRef50_A0A5K1SIV1
contig_1	cds	262750	263226	+	DMFGJK_01820		Methyl-accepting chemotaxis protein	SO:0001217, UniRef:UniRef50_A0A1V0M5V3
contig_1	cds	263229	263888	+	DMFGJK_01825	pilP	Type IV pilus biogenesis protein PilP	SO:0001217, UniRef:UniRef50_A0A5K1SCD1
contig_1	cds	263891	265648	+	DMFGJK_01830		Flp pilus assembly complex ATPase component	SO:0001217, UniRef:UniRef50_A0A6G6J7T9
contig_1	cds	265694	266155	+	DMFGJK_01835		Pilus assembly protein	SO:0001217, UniRef:UniRef50_A0A3M3DPX2
contig_1	cds	266245	266706	+	DMFGJK_01840		Pilus assembly protein	SO:0001217, UniRef:UniRef50_A0A3M3DPX2
contig_1	cds	266717	267880	+	DMFGJK_01845		T2SSF domain-containing protein	SO:0001217, UniRef:UniRef50_A0A3M3DP91
contig_1	cds	267889	268404	+	DMFGJK_01850		Prepilin-type N-terminal cleavage/methylation domain-containing protein	SO:0001217, UniRef:UniRef50_A0A5P9WAA3
contig_1	cds	268418	269404	+	DMFGJK_01855		Prepilin-type N-terminal cleavage/methylation domain-containing protein	SO:0001217, UniRef:UniRef50_A0A3M3DPL8
contig_1	cds	269404	270600	+	DMFGJK_01860		Arylsulfatase regulatory protein	SO:0001217, UniRef:UniRef50_A0A3M3DPT9
contig_1	cds	270600	271742	+	DMFGJK_01865		Radical SAM core domain-containing protein	SO:0001217, UniRef:UniRef50_A0A3M3DPX6
contig_1	cds	271739	272857	+	DMFGJK_01870		Radical SAM core domain-containing protein	SO:0001217, UniRef:UniRef50_V4GSL0
contig_1	cds	272895	273269	+	DMFGJK_01875		Carboxymuconolactone decarboxylase family protein	SO:0001217, UniRef:UniRef50_A0A1L7NNH2
contig_1	cds	273281	274525	+	DMFGJK_01880		AbiTii domain-containing protein	SO:0001217, UniRef:UniRef50_A0A2I0C6H2
contig_1	cds	274566	275630	+	DMFGJK_01885		SPASM domain-containing protein	SO:0001217, UniRef:UniRef50_A0A0Q6Z8D1
contig_1	cds	275623	277347	+	DMFGJK_01890		Radical SAM protein	SO:0001217, UniRef:UniRef50_A0A3M3DQG3
contig_1	cds	277394	279229	+	DMFGJK_01895		Radical SAM protein	SO:0001217, UniRef:UniRef50_V4GRJ1
contig_1	cds	279220	282687	+	DMFGJK_01900		Rhodanese domain-containing protein	SO:0001217, UniRef:UniRef50_A0A0A7Q5K9
contig_1	cds	282680	284323	+	DMFGJK_01905		Radical SAM protein	SO:0001217, UniRef:UniRef50_A0A1L7NNC5
contig_1	cds	284320	285501	+	DMFGJK_01910		SPASM domain-containing protein	SO:0001217, UniRef:UniRef50_V4H8N1
contig_1	cds	285515	286150	+	DMFGJK_01915		Fe2OG dioxygenase domain-containing protein	SO:0001217, UniRef:UniRef50_A0A3M3DSB8
contig_1	cds	286147	286908	+	DMFGJK_01920	thiF	ThiF domain-containing protein	SO:0001217, UniRef:UniRef50_A0A2K4XHQ6
contig_1	cds	286908	288155	+	DMFGJK_01925		Radical SAM protein	SO:0001217, UniRef:UniRef50_A4V815
contig_1	cds	288158	288475	+	DMFGJK_01930		hypothetical protein	SO:0001217, UniRef:UniRef50_A0A5K1SFP6
contig_1	cds	288453	289613	+	DMFGJK_01935		Transcriptional regulator	SO:0001217, UniRef:UniRef50_A0A3M3DQ68
contig_1	cds	289622	290638	+	DMFGJK_01940		T2SP-E domain-containing protein	SO:0001217, UniRef:UniRef50_A0A3M3DNY3
contig_1	cds	290996	291175	+	DMFGJK_01945		hypothetical protein
contig_1	cds	291270	291812	+	DMFGJK_01950		DUF2017 domain-containing protein	SO:0001217, UniRef:UniRef50_A0A2L1KHZ6
contig_1	cds	291875	292063	+	DMFGJK_01955		MFS transporter	SO:0001217, UniRef:UniRef50_A0A223Q3C9
contig_1	cds	292155	292898	-	DMFGJK_01960		EAL domain-containing protein	SO:0001217, UniRef:UniRef50_A0A0A7Q3Z3
contig_1	cds	293061	295751	+	DMFGJK_01965		PDDEXK-1 domain-containing protein	SO:0001217, UniRef:UniRef50_A0A0A7Q436
contig_1	cds	295827	296372	+	DMFGJK_01970		Peptidase-M78 domain-containing protein	SO:0001217, UniRef:UniRef50_A0A0Q6Z8Z0
contig_1	cds	296434	299778	+	DMFGJK_01975		DNA helicase	SO:0001217, UniRef:UniRef50_A0A379PIS0
contig_1	cds	299788	300312	-	DMFGJK_01980		Endonuclease	SO:0001217, UniRef:UniRef50_A0A2K4XHR4
contig_1	cds	300309	300530	-	DMFGJK_01985		Stress-associated endoplasmic reticulum protein	SO:0001217, UniRef:UniRef50_A0A2L1KHY7
contig_1	cds	300520	301230	-	DMFGJK_01990		Crp/Fnr family transcriptional regulator	SO:0001217, UniRef:UniRef50_A0A5K1SKP3
contig_1	cds	301200	301643	-	DMFGJK_01995		30S ribosomal protein S10	SO:0001217, UniRef:UniRef50_A0A7Y0WJT5
contig_1	cds	301719	301982	-	DMFGJK_02000		hypothetical protein
contig_1	cds	301979	303013	-	DMFGJK_02005		Transmembrane protein	SO:0001217, UniRef:UniRef50_V4IBV6
contig_1	cds	303138	303506	+	DMFGJK_02010	pilZ	PilZ domain-containing protein	SO:0001217, UniRef:UniRef50_A0A7S6K628
contig_1	cds	303957	305090	-	DMFGJK_02015		PI-PLC Y-box domain-containing protein	SO:0001217, UniRef:UniRef50_V4GZS8
contig_1	cds	305094	305657	-	DMFGJK_02020		Sel1 repeat family protein	SO:0001217, UniRef:UniRef50_V4GLY1
contig_1	cds	305654	306625	-	DMFGJK_02025		DNA replication terminus site-binding protein	SO:0001217, UniRef:UniRef50_V4HF61
contig_1	cds	306810	307136	+	DMFGJK_02030		ASCH domain-containing protein	SO:0001217, UniRef:UniRef50_A0A076FBD1
contig_1	cds	307168	307353	+	DMFGJK_02035		Cytoplasmic protein	SO:0001217, UniRef:UniRef50_A0A0C4WV37
contig_1	cds	307463	309115	+	DMFGJK_02040		Sel1 repeat family protein	SO:0001217, UniRef:UniRef50_A0A0A7Q420
contig_1	cds	309141	309725	+	DMFGJK_02045		DUF922 domain-containing protein	SO:0001217, UniRef:UniRef50_A0A2Z1C9U6
contig_1	cds	309750	310859	+	DMFGJK_02050		hypothetical protein
contig_1	cds	310989	311195	+	DMFGJK_02055		WYL domain-containing protein	SO:0001217, UniRef:UniRef50_A0A2R3IKS8
contig_1	cds	311240	311866	-	DMFGJK_02060		Transcriptional regulator	SO:0001217, UniRef:UniRef50_A0A2Z1CL68
contig_1	cds	312067	314487	+	DMFGJK_02065		UvrD-like helicase ATP-binding domain-containing protein	SO:0001217, UniRef:UniRef50_A0A2I0C773
contig_1	cds	314636	315175	+	DMFGJK_02070		Peptidase-M15-4 domain-containing protein	SO:0001217, UniRef:UniRef50_A0A0N1BM90
contig_1	cds	315303	316451	+	DMFGJK_02075		Tyr recombinase domain-containing protein	SO:0001217, UniRef:UniRef50_K9DSH0
contig_1	cds	316451	318118	+	DMFGJK_02080		Integrase	SO:0001217, UniRef:UniRef50_A0A7Y7VJC0
contig_1	cds	318115	320013	+	DMFGJK_02085		Integrase	SO:0001217, UniRef:UniRef50_C3K9C9
contig_1	cds	320010	320441	+	DMFGJK_02090	tetR	TetR family transcriptional regulator	SO:0001217, UniRef:UniRef50_A0A1H0B989
contig_1	cds	320696	321196	-	DMFGJK_02095		DUF3093 domain-containing protein	SO:0001217, UniRef:UniRef50_A0A378Z327
contig_1	cds	321332	322780	-	DMFGJK_02100		RWD domain-containing protein	SO:0001217, UniRef:UniRef50_N2JJ02
contig_1	cds	322777	327786	-	DMFGJK_02105		Protein kinase domain-containing protein	SO:0001217, UniRef:UniRef50_N2JMJ2
contig_1	cds	328064	328465	+	DMFGJK_02110		DUF2384 domain-containing protein	SO:0001217, UniRef:UniRef50_A6V5S7
contig_1	cds	328462	328755	+	DMFGJK_02115		hypothetical protein
contig_1	cds	328867	329535	+	DMFGJK_02120	tauD	TauD domain-containing protein	SO:0001217, UniRef:UniRef50_A0A5E9NBS9
contig_1	cds	329537	330514	+	DMFGJK_02125		HNH endonuclease	SO:0001217, UniRef:UniRef50_A0A3M3XT80
contig_1	cds	330705	332036	+	DMFGJK_02130		hypothetical protein
contig_1	cds	332190	333098	-	DMFGJK_02135	tnp	IS3 family ISPpu29 transposase ORF B	IS:ISPpu29, SO:0001217, UniRef:UniRef50_A0A139BNG3
contig_1	cds	333095	333385	-	DMFGJK_02140	tnp	IS3 family ISPpu29 transposase ORF A	IS:ISPpu29, SO:0001217, UniRef:UniRef50_A0A2V9C9W9
contig_1	cds	333543	334979	+	DMFGJK_02145		hypothetical protein	PFAM:PF13304.9
contig_1	cds	335207	335575	-	DMFGJK_02150		hypothetical protein
contig_1	cds	335778	336092	+	DMFGJK_02155		Prophage protein	SO:0001217, UniRef:UniRef50_A0A1E5X768
contig_1	cds	336196	336768	+	DMFGJK_02160		WW domain-containing protein	SO:0001217, UniRef:UniRef50_A0A223Q3H1
contig_1	cds	336765	337163	-	DMFGJK_02165		DUF4231 domain-containing protein	SO:0001217, UniRef:UniRef50_K2JLF1
contig_1	cds	337145	337354	-	DMFGJK_02170		hypothetical protein
contig_1	cds	337383	338381	+	DMFGJK_02175		ATP-grasp domain-containing protein	SO:0001217, UniRef:UniRef50_Q4ZYB3
contig_1	cds	338457	339596	+	DMFGJK_02180		Serine protease	SO:0001217, UniRef:UniRef50_A0A3M5IRS7
contig_1	cds	339666	340793	+	DMFGJK_02185		Phosphoribosyltransferase	SO:0001217, UniRef:UniRef50_Q4ZYB1
contig_1	cds	340783	341541	+	DMFGJK_02190		Trehalose 6-phosphatase	SO:0001217, UniRef:UniRef50_Q39AW8
contig_1	cds	341534	342628	+	DMFGJK_02195	stiP	Cysteine protease StiP	SO:0001217, UniRef:UniRef50_A0A5E6YXX1
contig_1	cds	342628	343575	+	DMFGJK_02200		Citrate lyase	SO:0001217, UniRef:UniRef50_Q4ZYA8
contig_1	cds	343575	344303	+	DMFGJK_02205		HAD family hydrolase	SO:0001217, UniRef:UniRef50_A0A241XK62
contig_1	cds	344306	344899	+	DMFGJK_02210	terD	TerD domain-containing protein	SO:0001217, UniRef:UniRef50_W0ACP9
contig_1	cds	344896	346086	+	DMFGJK_02215	terA	Tellurium resistance protein TerA	SO:0001217, UniRef:UniRef50_J3IJE4
contig_1	cds	346134	346583	+	DMFGJK_02220		hypothetical protein
contig_1	cds	346595	347629	+	DMFGJK_02225	terC	Tellurium resistance protein TerC	SO:0001217, UniRef:UniRef50_Q52356
contig_1	cds	347658	348236	+	DMFGJK_02230	terD	TerD domain-containing protein	SO:0001217, UniRef:UniRef50_S2Y4A0
contig_1	cds	348270	348848	+	DMFGJK_02235	terD	TerD domain-containing protein	SO:0001217, UniRef:UniRef50_A0A2U3KXC8
contig_1	cds	348983	350008	+	DMFGJK_02240		Lipoprotein	SO:0001217, UniRef:UniRef50_A0A223Q3H3
contig_1	cds	350113	350673	+	DMFGJK_02245		DUF551 domain-containing protein	SO:0001217, UniRef:UniRef50_V4GRT3
contig_1	cds	350670	350789	+	DMFGJK_02250		hypothetical protein
contig_1	cds	350880	352073	+	DMFGJK_02255		DUF4236 domain-containing protein	SO:0001217, UniRef:UniRef50_W2E2B2
contig_1	cds	352181	353440	-	DMFGJK_02260		General stress protein 16U	SO:0001217, UniRef:UniRef50_A0A0B7DF85
contig_1	cds	353641	354144	-	DMFGJK_02265		Tellurium resistance protein	SO:0001217, UniRef:UniRef50_A0A1V0M5K6
contig_1	cds	354521	355789	+	DMFGJK_02270	ccsA	Cytochrome c biogenesis protein CcsA	SO:0001217, UniRef:UniRef50_W0MVL4
contig_1	cds	355816	356667	+	DMFGJK_02275		SH3b domain-containing protein	SO:0001217, UniRef:UniRef50_A0A1D3K727
contig_1	cds	356676	358550	+	DMFGJK_02280		SH3b domain-containing protein	SO:0001217, UniRef:UniRef50_B1JCW5
contig_1	cds	358560	359771	+	DMFGJK_02285		Exported protein	SO:0001217, UniRef:UniRef50_A0A1X0ZR49
contig_1	cds	360087	360407	+	DMFGJK_02290		Transposase	SO:0001217, UniRef:UniRef50_A0A4Z0IH98
contig_1	cds	360404	360739	+	DMFGJK_02295		Transposase	SO:0001217, UniRef:UniRef50_A0A2W5QN30
contig_1	cds	360803	362338	+	DMFGJK_02300	tnp	IS66 family ISPa75 transposase	IS:ISPa75, SO:0001217, UniRef:UniRef50_A0A3B8TZZ7
contig_1	cds	362511	362864	+	DMFGJK_02305		hypothetical protein
contig_1	cds	363101	364078	+	DMFGJK_02310		hypothetical protein
contig_1	cds	364091	364339	+	DMFGJK_02315		DUF2188 domain-containing protein	SO:0001217, UniRef:UniRef50_Q5NX09
contig_1	cds	364795	364977	-	DMFGJK_02320		hypothetical protein
contig_1	cds	364991	365227	-	DMFGJK_02325		hypothetical protein
contig_1	cds	365232	365429	-	DMFGJK_02330		hypothetical protein
contig_1	cds	365419	365802	-	DMFGJK_02335		hypothetical protein
contig_1	cds	365887	366087	-	DMFGJK_02340		hypothetical protein
contig_1	cds	366185	366364	-	DMFGJK_02345		Conserved domain protein	SO:0001217, UniRef:UniRef50_A0A1E4X011
contig_1	cds	366495	366677	-	DMFGJK_02350		hypothetical protein
contig_1	cds	367507	368592	+	DMFGJK_02355	cdaR	CdaR family transcriptional regulator	SO:0001217, UniRef:UniRef50_A0A1B8T0T7
contig_1	cds	368717	369862	+	DMFGJK_02360		Glycerate 2-kinase	SO:0001217, UniRef:UniRef50_A0A0S4IFH2
contig_1	cds	369942	370214	-	DMFGJK_02365		Zn-Tnp-IS1595 domain-containing protein	SO:0001217, UniRef:UniRef50_A0A3M8TI46
contig_1	cds	370283	370474	-	DMFGJK_02370	vbhA	VbhA domain-containing protein	SO:0001217, UniRef:UniRef50_A0A1V0M5J7
contig_1	cds	370779	372029	+	DMFGJK_02375		General stress protein 16U	SO:0001217, UniRef:UniRef50_A0A0B7DGH5
contig_1	cds	372075	372599	-	DMFGJK_02380		RES domain-containing protein	SO:0001217, UniRef:UniRef50_A0A7R6RBG1
contig_1	cds	372596	372991	-	DMFGJK_02385		DUF2384 domain-containing protein	SO:0001217, UniRef:UniRef50_A0A223Q3J3
contig_1	cds	373114	373413	-	DMFGJK_02390		hypothetical protein
contig_1	cds	373595	375529	-	DMFGJK_02395		Helicase	SO:0001217, UniRef:UniRef50_A0A431X377
contig_1	cds	375678	375959	+	DMFGJK_02400		Lipoprotein	SO:0001217, UniRef:UniRef50_V4GRU3
contig_1	cds	376025	376285	+	DMFGJK_02405		hypothetical protein
contig_1	cds	376287	376478	+	DMFGJK_02410		hypothetical protein
contig_1	cds	376826	377350	+	DMFGJK_02415		Exported protein	SO:0001217, UniRef:UniRef50_A0A2K4XHE7
contig_1	cds	378029	378433	+	DMFGJK_02420		Response regulator	SO:0001217, UniRef:UniRef50_A0A2L1KDK6
contig_1	cds	378430	379275	+	DMFGJK_02425		Prepilin leader peptidase/N-methyltransferase	SO:0001217, UniRef:UniRef50_A0A7G8A9B5
contig_1	cds	379406	380701	+	DMFGJK_02430		Tyr recombinase domain-containing protein	SO:0001217, UniRef:UniRef50_U3B5G6
contig_1	cds	382821	383912	+	DMFGJK_02435	trfA	TrfA protein	SO:0001217, UniRef:UniRef50_A0A0G4E452
contig_1	cds	383944	385149	-	DMFGJK_02440		DUF1311 domain-containing protein	SO:0001217, UniRef:UniRef50_A0A1A5D9Y2
contig_1	cds	385283	386317	-	DMFGJK_02445		KfrA-N domain-containing protein	SO:0001217, UniRef:UniRef50_A0A0A7Q3K0
contig_1	cds	386742	387662	+	DMFGJK_02450		CRISPR-associated protein Csx14	SO:0001217, UniRef:UniRef50_V4H8X6
contig_1	cds	387665	388039	-	DMFGJK_02455		hypothetical protein
contig_1	cds	388240	389553	+	DMFGJK_02460		TPR-REGION domain-containing protein	SO:0001217, UniRef:UniRef50_A0A2R3J4Y9
contig_1	cds	389577	389750	-	DMFGJK_02465		CPXCG motif-containing cysteine-rich protein	SO:0001217, UniRef:UniRef50_A0A2L1KF86
contig_1	cds	389880	390305	+	DMFGJK_02470		hypothetical protein
contig_1	cds	390263	390514	+	DMFGJK_02475		hypothetical protein
contig_1	cds	390569	390991	-	DMFGJK_02480		Arca-like protein	SO:0001217, UniRef:UniRef50_A0A223Q3L5
contig_1	cds	391162	391506	+	DMFGJK_02485		Phosphoribulokinase	SO:0001217, UniRef:UniRef50_V4GTG9
contig_1	cds	391581	392015	+	DMFGJK_02490		hypothetical protein
contig_1	cds	392183	392953	+	DMFGJK_02495		hypothetical protein	PFAM:PF07963.15
contig_1	cds	393676	394800	-	DMFGJK_02500	xerC	Tyrosine recombinase XerC	SO:0001217, UniRef:UniRef50_A0A132H6I5
contig_1	cds	394769	395059	-	DMFGJK_02505		HTH cro/C1-type domain-containing protein	SO:0001217, UniRef:UniRef50_A0A7S5YBV4
contig_1	cds	395272	395628	+	DMFGJK_02510		DUF4259 domain-containing protein	SO:0001217, UniRef:UniRef50_A0A223Q3M7
contig_1	cds	395754	397034	+	DMFGJK_02515		site-specific DNA-methyltransferase (cytosine-N(4)-specific)	SO:0001217, UniRef:UniRef50_A0A0D5M9U8
contig_1	cds	397190	398137	+	DMFGJK_02520		DUF2156 domain-containing protein	SO:0001217, UniRef:UniRef50_A0A2K4XHC5
contig_1	cds	398141	398440	+	DMFGJK_02525		hypothetical protein
contig_1	cds	398437	399039	+	DMFGJK_02530		AraC-binding domain-containing protein	SO:0001217, UniRef:UniRef50_A0A0A7Q900
contig_1	cds	399122	399904	+	DMFGJK_02535		N6-Mtase domain-containing protein	SO:0001217, UniRef:UniRef50_A0A2K4XHC8
contig_1	cds	400025	400753	+	DMFGJK_02540	tonB	TonB C-terminal domain-containing protein	SO:0001217, UniRef:UniRef50_A0A1V0M5F9
contig_1	cds	400811	401605	+	DMFGJK_02545		UPF0246 protein	SO:0001217, UniRef:UniRef50_A0A1V0M5E7
contig_1	cds	401636	402109	+	DMFGJK_02550		Holliday junction resolvase	SO:0001217, UniRef:UniRef50_A0A1V0M5F0
contig_1	cds	402165	403433	+	DMFGJK_02555		PLD phosphodiesterase domain-containing protein	SO:0001217, UniRef:UniRef50_V4H8C7
contig_1	cds	403574	405154	+	DMFGJK_02560		PhoD-2 domain-containing protein	SO:0001217, UniRef:UniRef50_A0A1G8GGG3
contig_1	cds	405161	405457	-	DMFGJK_02565		NusG-II domain-containing protein	SO:0001217, UniRef:UniRef50_V4GSL9
contig_1	cds	405459	405884	-	DMFGJK_02570		Lipoprotein	SO:0001217, UniRef:UniRef50_A0A1V0M5E2
contig_1	cds	406080	406463	+	DMFGJK_02575		Prophage PssSM-02, Orf59	SO:0001217, UniRef:UniRef50_A0A1V0M5G6
contig_1	cds	406562	407617	+	DMFGJK_02580	xerC3	Integrase/Site-specific tyrosine recombinase XerC3	SO:0001217, UniRef:UniRef50_A0A7G8A9E1
contig_1	cds	407905	408408	+	DMFGJK_02585		hypothetical protein
contig_1	cds	408643	409146	-	DMFGJK_02590		Inner membrane protein	SO:0001217, UniRef:UniRef50_V4H0V2
contig_1	cds	409179	409475	-	DMFGJK_02595		DUF1508 domain-containing protein	SO:0001217, UniRef:UniRef50_V4GRW3
contig_1	cds	409501	410346	-	DMFGJK_02600		Alpha/beta hydrolase	SO:0001217, UniRef:UniRef50_A0A3M3DPE6
contig_1	cds	410425	413169	-	DMFGJK_02605		Autotransporter domain-containing protein	SO:0001217, UniRef:UniRef50_A0A3M3DQ99
contig_1	cds	413552	416488	+	DMFGJK_02610		Tyr recombinase domain-containing protein	SO:0001217, UniRef:UniRef50_A0A2R3J536
contig_1	cds	416513	416914	-	DMFGJK_02615		Sm domain-containing protein	SO:0001217, UniRef:UniRef50_A0A844NUA2
contig_1	cds	417219	418148	-	DMFGJK_02620	umuC	DNA polymerase V subunit UmuC	SO:0001217, UniRef:UniRef50_A0A7G8AC48
contig_1	cds	418608	420041	-	DMFGJK_02625	toprJ1	multidrug efflux transporter outer membrane subunit TOprJ1	NCBIProtein:WP_003152694.1, SO:0001217, UniRef:UniRef50_Q51397
contig_1	cds	420046	423180	-	DMFGJK_02630	tmexD3	multidrug efflux RND transporter permease subunit TMexD3	NCBIProtein:WP_034065037.1, SO:0001217, UniRef:UniRef50_I7BYS7
contig_1	cds	423196	424359	-	DMFGJK_02635	tmexC	multidrug efflux RND transporter periplasmic adaptor subunit TMexC	NCBIProtein:WP_034039546.1, SO:0001217, UniRef:UniRef50_A0A379L0K6
contig_1	cds	424539	425096	+	DMFGJK_02640	lacI	LacI family transcriptional regulator	SO:0001217, UniRef:UniRef50_A0A8D6S0J9
contig_1	cds	425223	426593	+	DMFGJK_02645	tnp	IS1182 family ISCfr1 transposase	IS:ISCfr1, SO:0001217, UniRef:UniRef50_A0A5E7QGF2
contig_1	cds	427348	428490	-	DMFGJK_02650		Integrase	SO:0001217, UniRef:UniRef50_A0A257FG49
contig_1	cds	428573	429205	+	DMFGJK_02655	aac(6')-Ib	AAC(6')-Ib family aminoglycoside 6'-N-acetyltransferase	NCBIProtein:WP_003159191.1, SO:0001217, UniRef:UniRef50_P19650
contig_1	ncRNA-region	428580	428650	+			putative aminoglycoside riboswitch / attI site	RFAM:RF02912, SO:0000035
contig_1	cds	429374	429721	+	DMFGJK_02660	qacEdelta1	quaternary ammonium compound efflux SMR transporter QacE delta 1	NCBIProtein:WP_000679427.1, SO:0001217, UniRef:UniRef50_A0A2Z3XFM5
contig_1	cds	429715	430554	+	DMFGJK_02665	sul1	sulfonamide-resistant dihydropteroate synthase Sul1	NCBIProtein:WP_000259031.1, SO:0001217, UniRef:UniRef50_A0A3M1L060
contig_1	cds	430682	431182	+	DMFGJK_02670		N-acetyltransferase domain-containing protein	SO:0001217, UniRef:UniRef50_A0A899NBB6
contig_1	cds	431165	431302	-	DMFGJK_02675		hypothetical protein
contig_1	cds	431689	432453	+	DMFGJK_02680		IS6-like element IS6100 family transposase	BlastRules:WP_001389365, SO:0001217, UniRef:UniRef50_A0A5P9CVE5
contig_1	cds	433010	434497	+	DMFGJK_02685		STAS domain-containing protein	SO:0001217, UniRef:UniRef50_N8VI14
contig_1	cds	434512	435363	+	DMFGJK_02690		Universal stress protein family 4	SO:0001217, UniRef:UniRef50_A0A072N5R4
contig_1	cds	435363	435722	+	DMFGJK_02695	dksA	DksA C4-type domain-containing protein	SO:0001217, UniRef:UniRef50_C3KFN9
contig_1	cds	435768	436730	+	DMFGJK_02700		SdiA-regulated domain-containing protein	SO:0001217, UniRef:UniRef50_A0A210Y0M8
contig_1	cds	436917	437393	-	DMFGJK_02705		DUF3124 domain-containing protein	SO:0001217, UniRef:UniRef50_A0A1V0M6W3
contig_1	cds	437535	438917	+	DMFGJK_02710		SMI1-KNR4 domain-containing protein	SO:0001217, UniRef:UniRef50_A0A1V0M6W2
contig_1	cds	438999	439151	+	DMFGJK_02715		hypothetical protein
contig_1	cds	439158	439568	+	DMFGJK_02720		DUF805 domain-containing protein	SO:0001217, UniRef:UniRef50_V4IC87
contig_1	cds	439565	440107	+	DMFGJK_02725		hypothetical protein
contig_1	cds	440159	440260	-	DMFGJK_02730		hypothetical protein
contig_1	cds	440362	441225	+	DMFGJK_02735		3'-5' exonuclease	SO:0001217, UniRef:UniRef50_C4NW33
contig_1	cds	441341	441853	+	DMFGJK_02740		Secreted protein	SO:0001217, UniRef:UniRef50_A0A5K1S8X7
contig_1	cds	441972	442343	-	DMFGJK_02745		Nucleoside-diphosphate sugar epimerase	SO:0001217, UniRef:UniRef50_V4GLW7
contig_1	cds	442486	442767	-	DMFGJK_02750		hypothetical protein	PFAM:PF06977.14
contig_1	cds	443074	443238	+	DMFGJK_02755		hypothetical protein
contig_1	cds	443254	443646	-	DMFGJK_02760		hypothetical protein
contig_1	cds	443639	443893	-	DMFGJK_02765		hypothetical protein
contig_1	cds	443904	444830	-	DMFGJK_02770	cheX	CheX domain-containing protein	SO:0001217, UniRef:UniRef50_A0A063Y4N5
contig_1	cds	445412	446176	-	DMFGJK_02775		IS6-like element IS6100 family transposase	BlastRules:WP_001389365, SO:0001217, UniRef:UniRef50_A0A5P9CVE5
contig_1	cds	446305	447009	-	DMFGJK_02780	tnp	IS6 family IS15DIV transposase	IS:IS15DIV, SO:0001217, UniRef:UniRef50_Q573Q1
contig_1	cds	447122	447937	-	DMFGJK_02785	aph(3')-Ia	aminoglycoside O-phosphotransferase APH(3')-Ia	NCBIProtein:WP_000018326.1, SO:0001217, UniRef:UniRef50_P00551
contig_1	cds	448067	448300	+	DMFGJK_02790		hypothetical protein
contig_1	cds	448191	448796	-	DMFGJK_02795		IS26 Transponase	SO:0001217, UniRef:UniRef50_C7EZD9
