# Supplementary material for: Emergence of a multidrug-resistant Pseudomonas fulva clinical isolate co-harboring tmexCD3–toprJ3, blaOXA-1, and blaIMP-45 on a transferable megaplasmid
Source: Front Cell Infect Microbiol. 2026 Feb 16;16:1722020. doi: 10.3389/fcimb.2026.1722020 (PMC12950786; doi:10.3389/fcimb.2026.1722020)
Supplement: Supplementary file 9 [file Table3.xlsx]

## Sheet: Pfulva1.summary
Gene_ID	Types	Start	End	Strand	Chrom	Gene_name	Protein_id	Length	GC contant(%)	Product	Note	EC anno	RefSeq
Plasmid1_004566	CDS	1	448885	-	Plasmid1	.	pgaptmp_004566	448885	53.191	IS6-like element IS26 family transposase	GO:0004803@transposase activity; GO:0006313@DNA transposition	.	.
Plasmid1_004567	CDS	1	828	+	Plasmid1	repM	pgaptmp_004567	828	35.145	replication initiation protein RepM	GO:0003887@DNA-directed DNA polymerase activity; GO:0006270@DNA replication initiation	.	HMM:NF038290.1
Plasmid1_004568	CDS	895	1437	+	Plasmid1	.	pgaptmp_004568	543	37.753	plasmid replication DNA-binding protein	.	.	HMM:NF038291.1
Plasmid1_004569	CDS	1796	2680	-	Plasmid1	.	pgaptmp_004569	885	36.497	Mph(E) family macrolide 2'-phosphotransferase	.	.	WP_014325835.1
Plasmid1_004570	CDS	2736	4211	-	Plasmid1	msr(E)	pgaptmp_004570	1476	39.973	ABC-F type ribosomal protection protein Msr(E)	.	.	WP_000052512.1
Plasmid1_004571	CDS	4610	5794	-	Plasmid1	.	pgaptmp_004571	1185	46.92	IS4-like element ISEc29 family transposase	GO:0004803@transposase activity; GO:0006313@DNA transposition	.	WP_002001451.1
Plasmid1_004572	CDS	5843	6028	+	Plasmid1	.	pgaptmp_004572	186	35.484	hypothetical protein	.	.	.
Plasmid1_004573	CDS	6320	6529	+	Plasmid1	.	pgaptmp_004573	210	36.667	aminomethyltransferase beta-barrel domain-containing protein	.	.	HMM:NF042466.4
Plasmid1_004574	CDS	6510	7283	-	Plasmid1	armA	pgaptmp_004574	774	30.362	16S rRNA (guanine(1405)-N(7))-methyltransferase ArmA	.	EC:2.1.1.179	WP_000359986.1
Plasmid1_004575	CDS	7467	8483	+	Plasmid1	.	pgaptmp_004575	1017	62.537	IS30-like element IS1394 family transposase	GO:0004803@transposase activity; GO:0006313@DNA transposition	.	WP_076612044.1
Plasmid1_004576	pseudo	8712	9551	-	Plasmid1	.	.	840	57.857	IS5 family transposase	Pseudo Reason:incomplete	.	WP_000520337.1
Plasmid1_004577	CDS	9785	11326	-	Plasmid1	.	pgaptmp_004577	1542	55.447	IS91-like element ISCR1 family transposase	GO:0004803@transposase activity; GO:0006313@DNA transposition	.	WP_000050481.1
Plasmid1_004578	CDS	11664	11885	-	Plasmid1	.	pgaptmp_004578	222	41.892	hypothetical protein	.	.	.
Plasmid1_004579	CDS	12046	12336	-	Plasmid1	.	pgaptmp_004579	291	34.708	hypothetical protein	.	.	.
Plasmid1_004580	CDS	12507	13163	-	Plasmid1	.	pgaptmp_004580	657	37.139	quinolone resistance pentapeptide repeat protein QnrVC6	.	.	WP_000361704.1
Plasmid1_004581	CDS	13426	14967	-	Plasmid1	.	pgaptmp_004581	1542	55.447	IS91-like element ISCR1 family transposase	GO:0004803@transposase activity; GO:0006313@DNA transposition	.	WP_000050481.1
Plasmid1_004582	CDS	15305	15526	-	Plasmid1	.	pgaptmp_004582	222	41.892	hypothetical protein	.	.	.
Plasmid1_004583	CDS	15687	15977	-	Plasmid1	.	pgaptmp_004583	291	34.708	hypothetical protein	.	.	.
Plasmid1_004584	CDS	16148	16804	-	Plasmid1	.	pgaptmp_004584	657	37.139	quinolone resistance pentapeptide repeat protein QnrVC6	.	.	WP_000361704.1
Plasmid1_004585	CDS	17067	18608	-	Plasmid1	.	pgaptmp_004585	1542	55.447	IS91-like element ISCR1 family transposase	GO:0004803@transposase activity; GO:0006313@DNA transposition	.	WP_000050481.1
Plasmid1_004586	CDS	18946	19167	-	Plasmid1	.	pgaptmp_004586	222	41.892	hypothetical protein	.	.	.
Plasmid1_004587	CDS	19328	19618	-	Plasmid1	.	pgaptmp_004587	291	34.708	hypothetical protein	.	.	.
Plasmid1_004588	CDS	19789	20445	-	Plasmid1	.	pgaptmp_004588	657	37.139	quinolone resistance pentapeptide repeat protein QnrVC6	.	.	WP_000361704.1
Plasmid1_004589	CDS	20708	22249	-	Plasmid1	.	pgaptmp_004589	1542	55.447	IS91-like element ISCR1 family transposase	GO:0004803@transposase activity; GO:0006313@DNA transposition	.	WP_000050481.1
Plasmid1_004590	CDS	22654	23493	-	Plasmid1	sul1	pgaptmp_004590	840	61.667	sulfonamide-resistant dihydropteroate synthase Sul1	.	.	WP_015272384.1
Plasmid1_004591	CDS	23487	23834	-	Plasmid1	.	pgaptmp_004591	348	50	quaternary ammonium compound efflux SMR transporter QacE delta 1	.	.	WP_000679427.1
Plasmid1_004592	CDS	23991	24623	-	Plasmid1	.	pgaptmp_004592	633	49.447	type B-3 chloramphenicol O-acetyltransferase CatB3	.	.	WP_002075262.1
Plasmid1_004593	CDS	24761	25591	-	Plasmid1	.	pgaptmp_004593	831	34.537	oxacillin-hydrolyzing class D beta-lactamase OXA-1	.	.	WP_032491311.1
Plasmid1_004594	CDS	25672	25956	-	Plasmid1	.	pgaptmp_004594	285	49.825	helix-hairpin-helix domain-containing protein	.	.	WP_010567815.1
Plasmid1_004595	CDS	26109	26846	-	Plasmid1	.	pgaptmp_004595	738	38.618	subclass B1 metallo-beta-lactamase IMP-45	.	.	WP_060614779.1
Plasmid1_004596	CDS	26924	27478	-	Plasmid1	.	pgaptmp_004596	555	54.595	aminoglycoside N-acetyltransferase AAC(6')-Ib4	.	.	WP_003159191.1
Plasmid1_004597	CDS	27639	28652	+	Plasmid1	intI1	pgaptmp_004597	1014	61.144	class 1 integron integrase IntI1	.	.	WP_012077405.1
Plasmid1_004598	CDS	29027	29587	+	Plasmid1	.	pgaptmp_004598	561	64.706	recombinase family protein	GO:0000150@DNA strand exchange activity; GO:0003677@DNA binding; GO:0006310@DNA recombination; GO:0015074@DNA integration	.	WP_015648284.1
Plasmid1_004599	CDS	29591	32557	+	Plasmid1	.	pgaptmp_004599	2967	64.611	Tn3 family transposase	GO:0004803@transposase activity	.	WP_001138014.1
Plasmid1_004600	CDS	33097	33342	+	Plasmid1	.	pgaptmp_004600	246	63.008	hypothetical protein	.	.	.
Plasmid1_004601	pseudo	33558	33767	-	Plasmid1	.	.	210	60.476	hypothetical protein	Pseudo Reason:incomplete	.	WP_003105740.1
Plasmid1_004602	CDS	33821	34717	-	Plasmid1	.	pgaptmp_004602	897	57.191	hypothetical protein	.	.	.
Plasmid1_004603	CDS	35857	36930	-	Plasmid1	.	pgaptmp_004603	1074	56.704	hypothetical protein	.	.	WP_019436917.1
Plasmid1_004604	CDS	36961	38151	-	Plasmid1	.	pgaptmp_004604	1191	57.263	hypothetical protein	.	.	.
Plasmid1_004605	CDS	38359	38958	+	Plasmid1	.	pgaptmp_004605	600	56.667	hypothetical protein	.	.	WP_010792918.1
Plasmid1_004606	CDS	39091	40167	-	Plasmid1	.	pgaptmp_004606	1077	56.546	hypothetical protein	.	.	WP_010792917.1
Plasmid1_004607	CDS	40185	40763	-	Plasmid1	.	pgaptmp_004607	579	54.922	hypothetical protein	.	.	.
Plasmid1_004608	CDS	40882	41304	-	Plasmid1	.	pgaptmp_004608	423	58.156	TraR/DksA family transcriptional regulator	GO:0008270@zinc ion binding	.	HMM:NF044994.3
Plasmid1_004609	CDS	41457	41804	+	Plasmid1	.	pgaptmp_004609	348	55.747	hypothetical protein	.	.	WP_010792914.1
Plasmid1_004610	CDS	41854	42174	+	Plasmid1	.	pgaptmp_004610	321	59.813	hypothetical protein	.	.	.
Plasmid1_004611	CDS	42307	42597	+	Plasmid1	.	pgaptmp_004611	291	55.67	HU family DNA-binding protein	GO:0003677@DNA binding; GO:0030261@chromosome condensation	.	HMM:NF037081.6
Plasmid1_004612	CDS	42704	43189	+	Plasmid1	.	pgaptmp_004612	486	58.436	hypothetical protein	.	.	.
Plasmid1_004613	CDS	43192	45402	+	Plasmid1	.	pgaptmp_004613	2211	57.395	helix-hairpin-helix domain-containing protein	.	.	WP_019486148.1
Plasmid1_004614	CDS	45377	47188	+	Plasmid1	.	pgaptmp_004614	1812	56.181	type IV secretory system conjugative DNA transfer family protein	GO:0016020@membrane; GO:0005524@ATP binding; GO:0016887@ATP hydrolysis activity	.	WP_010792909.1
Plasmid1_004615	CDS	47225	47566	+	Plasmid1	.	pgaptmp_004615	342	53.801	hypothetical protein	.	.	WP_010792908.1
Plasmid1_004616	CDS	47671	48021	+	Plasmid1	.	pgaptmp_004616	351	56.695	hypothetical protein	.	.	WP_010792907.1
Plasmid1_004617	CDS	48025	48420	+	Plasmid1	.	pgaptmp_004617	396	58.586	hypothetical protein	.	.	.
Plasmid1_004618	CDS	48423	48800	+	Plasmid1	.	pgaptmp_004618	378	55.026	hypothetical protein	.	.	WP_010792905.1
Plasmid1_004619	CDS	48802	49428	+	Plasmid1	.	pgaptmp_004619	627	48.804	hypothetical protein	.	.	WP_010792904.1
Plasmid1_004620	CDS	49431	50225	+	Plasmid1	.	pgaptmp_004620	795	51.572	hypothetical protein	.	.	WP_019486150.1
Plasmid1_004621	CDS	50222	51745	+	Plasmid1	.	pgaptmp_004621	1524	58.005	conjugal transfer protein TraB	.	.	WP_010792902.1
Plasmid1_004622	CDS	51755	52078	+	Plasmid1	.	pgaptmp_004622	324	59.259	TraV family lipoprotein	.	.	WP_010792901.1
Plasmid1_004623	CDS	52066	52539	+	Plasmid1	.	pgaptmp_004623	474	56.54	hypothetical protein	.	.	WP_010792900.1
Plasmid1_004624	CDS	52539	55487	+	Plasmid1	.	pgaptmp_004624	2949	55.51	VirB4 family type IV secretion system protein	GO:0005524@ATP binding	.	WP_010792899.1
Plasmid1_004625	CDS	55468	55845	+	Plasmid1	.	pgaptmp_004625	378	57.672	hypothetical protein	.	.	WP_019438451.1
Plasmid1_004626	CDS	55849	57150	+	Plasmid1	.	pgaptmp_004626	1302	56.836	hypothetical protein	.	.	.
Plasmid1_004627	CDS	57131	57790	+	Plasmid1	.	pgaptmp_004627	660	55.303	hypothetical protein	.	.	.
Plasmid1_004628	CDS	57787	58491	+	Plasmid1	.	pgaptmp_004628	705	53.617	transglycosylase SLT domain-containing protein	.	.	WP_019486158.1
Plasmid1_004629	CDS	58463	59266	+	Plasmid1	.	pgaptmp_004629	804	57.09	sel1 repeat family protein	.	.	WP_010792894.1
Plasmid1_004630	CDS	59276	60169	+	Plasmid1	.	pgaptmp_004630	894	55.593	TlpA family protein disulfide reductase	GO:0016491@oxidoreductase activity	.	WP_010792893.1
Plasmid1_004631	CDS	60166	61590	+	Plasmid1	.	pgaptmp_004631	1425	52	hypothetical protein	.	.	WP_019486161.1
Plasmid1_004632	CDS	61583	63631	+	Plasmid1	.	pgaptmp_004632	2049	50.268	hypothetical protein	.	.	.
Plasmid1_004633	CDS	63734	64672	+	Plasmid1	.	pgaptmp_004633	939	54.1	hypothetical protein	.	.	.
Plasmid1_004634	CDS	64669	65217	+	Plasmid1	.	pgaptmp_004634	549	55.009	hypothetical protein	.	.	.
Plasmid1_004635	CDS	65290	65712	+	Plasmid1	.	pgaptmp_004635	423	55.556	hypothetical protein	.	.	.
Plasmid1_004636	CDS	65770	66345	-	Plasmid1	.	pgaptmp_004636	576	58.333	hypothetical protein	.	.	.
Plasmid1_004637	CDS	66353	67399	-	Plasmid1	.	pgaptmp_004637	1047	54.632	hypothetical protein	.	.	WP_010794287.1
Plasmid1_004638	CDS	67421	68434	-	Plasmid1	.	pgaptmp_004638	1014	54.142	hypothetical protein	.	.	WP_010794288.1
Plasmid1_004639	CDS	69619	69945	-	Plasmid1	.	pgaptmp_004639	327	56.269	hypothetical protein	.	.	.
Plasmid1_004640	CDS	70394	71125	+	Plasmid1	.	pgaptmp_004640	732	56.694	hypothetical protein	.	.	.
Plasmid1_004641	CDS	71107	72477	+	Plasmid1	.	pgaptmp_004641	1371	57.403	hypothetical protein	.	.	.
Plasmid1_004642	CDS	72470	72787	+	Plasmid1	.	pgaptmp_004642	318	56.604	hypothetical protein	.	.	WP_010792882.1
Plasmid1_004643	CDS	72780	73355	+	Plasmid1	.	pgaptmp_004643	576	58.507	hypothetical protein	.	.	.
Plasmid1_004644	CDS	73369	74601	+	Plasmid1	.	pgaptmp_004644	1233	56.042	hypothetical protein	.	.	WP_019486171.1
Plasmid1_004645	CDS	74655	76184	-	Plasmid1	.	pgaptmp_004645	1530	56.928	diguanylate cyclase	GO:0009975@cyclase activity; GO:0009966@regulation of signal transduction	EC:2.7.7.65	WP_019486172.1
Plasmid1_004646	CDS	76809	77084	-	Plasmid1	.	pgaptmp_004646	276	56.884	hypothetical protein	.	.	.
Plasmid1_004647	CDS	77483	78292	-	Plasmid1	.	pgaptmp_004647	810	57.16	hypothetical protein	.	.	.
Plasmid1_004648	CDS	78404	78916	+	Plasmid1	.	pgaptmp_004648	513	56.14	hypothetical protein	.	.	.
Plasmid1_004649	CDS	79066	79791	+	Plasmid1	.	pgaptmp_004649	726	58.815	hypothetical protein	.	.	.
Plasmid1_004650	CDS	79893	80195	+	Plasmid1	.	pgaptmp_004650	303	57.096	hypothetical protein	.	.	.
Plasmid1_004651	CDS	80227	80694	+	Plasmid1	.	pgaptmp_004651	468	58.761	Lar family restriction alleviation protein	.	.	.
Plasmid1_004652	CDS	80684	81265	+	Plasmid1	.	pgaptmp_004652	582	52.405	hypothetical protein	.	.	.
Plasmid1_004653	CDS	81284	81739	+	Plasmid1	.	pgaptmp_004653	456	59.211	hypothetical protein	.	.	.
Plasmid1_004654	CDS	81857	82219	+	Plasmid1	.	pgaptmp_004654	363	57.576	hypothetical protein	.	.	.
Plasmid1_004655	CDS	82376	82750	+	Plasmid1	.	pgaptmp_004655	375	57.333	hypothetical protein	.	.	.
Plasmid1_004656	CDS	83041	83685	+	Plasmid1	.	pgaptmp_004656	645	60.465	hypothetical protein	.	.	.
Plasmid1_004657	CDS	83736	84128	+	Plasmid1	.	pgaptmp_004657	393	60.051	hypothetical protein	.	.	.
Plasmid1_004658	CDS	84219	84668	+	Plasmid1	.	pgaptmp_004658	450	57.111	hypothetical protein	.	.	.
Plasmid1_004659	CDS	85019	85354	+	Plasmid1	.	pgaptmp_004659	336	64.583	hypothetical protein	.	.	.
Plasmid1_004660	CDS	85382	85741	+	Plasmid1	.	pgaptmp_004660	360	60.278	hypothetical protein	.	.	WP_010792866.1
Plasmid1_004661	CDS	85738	86004	+	Plasmid1	.	pgaptmp_004661	267	55.805	hypothetical protein	.	.	WP_017519998.1
Plasmid1_004662	CDS	86001	86435	-	Plasmid1	.	pgaptmp_004662	435	52.874	hypothetical protein	.	.	.
Plasmid1_004663	CDS	86744	87148	+	Plasmid1	.	pgaptmp_004663	405	62.469	hypothetical protein	.	.	.
Plasmid1_004664	CDS	87229	87798	+	Plasmid1	orn	pgaptmp_004664	570	56.842	oligoribonuclease	GO:0000175@3'-5'-RNA exonuclease activity; GO:0003676@nucleic acid binding	EC:3.1.-.-	HMM:NF003765.0
Plasmid1_004665	CDS	87863	88309	+	Plasmid1	.	pgaptmp_004665	447	58.837	hypothetical protein	.	.	.
Plasmid1_004666	CDS	88421	88924	+	Plasmid1	.	pgaptmp_004666	504	59.325	hypothetical protein	.	.	.
Plasmid1_004667	CDS	89136	89558	+	Plasmid1	.	pgaptmp_004667	423	60.52	hypothetical protein	.	.	.
Plasmid1_004668	CDS	89595	90032	+	Plasmid1	.	pgaptmp_004668	438	57.991	hypothetical protein	.	.	.
Plasmid1_004669	CDS	90178	90558	+	Plasmid1	.	pgaptmp_004669	381	61.417	hypothetical protein	.	.	.
Plasmid1_004670	CDS	90748	91743	+	Plasmid1	.	pgaptmp_004670	996	64.458	ParB/RepB/Spo0J family partition protein	GO:0003677@DNA binding	.	.
Plasmid1_004671	CDS	91820	92029	+	Plasmid1	.	pgaptmp_004671	210	51.905	hypothetical protein	.	.	.
Plasmid1_004672	CDS	92042	92299	+	Plasmid1	.	pgaptmp_004672	258	56.202	hypothetical protein	.	.	WP_010794346.1
Plasmid1_004673	CDS	92351	92536	+	Plasmid1	.	pgaptmp_004673	186	55.376	hypothetical protein	.	.	.
Plasmid1_004674	CDS	92577	92933	+	Plasmid1	.	pgaptmp_004674	357	58.263	hypothetical protein	.	.	.
Plasmid1_004675	CDS	92971	93258	+	Plasmid1	.	pgaptmp_004675	288	55.208	hypothetical protein	.	.	.
Plasmid1_004676	CDS	93402	93878	+	Plasmid1	.	pgaptmp_004676	477	46.331	hypothetical protein	.	.	.
Plasmid1_004677	CDS	93875	94141	+	Plasmid1	.	pgaptmp_004677	267	56.18	hypothetical protein	.	.	.
Plasmid1_004678	CDS	94155	94532	+	Plasmid1	.	pgaptmp_004678	378	61.64	hypothetical protein	.	.	.
Plasmid1_004679	CDS	94624	95448	-	Plasmid1	.	pgaptmp_004679	825	57.455	hypothetical protein	.	.	.
Plasmid1_004680	CDS	95601	96422	+	Plasmid1	.	pgaptmp_004680	822	60.706	class I SAM-dependent methyltransferase	.	.	WP_010794351.1
Plasmid1_004681	CDS	96450	96881	+	Plasmid1	.	pgaptmp_004681	432	57.87	hypothetical protein	.	.	.
Plasmid1_004682	CDS	96938	97414	+	Plasmid1	.	pgaptmp_004682	477	56.813	hypothetical protein	.	.	.
Plasmid1_004683	CDS	97779	98195	+	Plasmid1	.	pgaptmp_004683	417	54.916	hypothetical protein	.	.	.
Plasmid1_004684	CDS	98192	98446	+	Plasmid1	.	pgaptmp_004684	255	55.294	hypothetical protein	.	.	.
Plasmid1_004685	CDS	98692	99609	+	Plasmid1	.	pgaptmp_004685	918	59.477	head GIN domain-containing protein	.	.	WP_019438417.1
Plasmid1_004686	CDS	99633	100730	+	Plasmid1	.	pgaptmp_004686	1098	56.466	hypothetical protein	.	.	.
Plasmid1_004687	CDS	100819	101529	+	Plasmid1	.	pgaptmp_004687	711	61.463	hypothetical protein	.	.	.
Plasmid1_004688	CDS	101522	102127	+	Plasmid1	.	pgaptmp_004688	606	61.551	hypothetical protein	.	.	.
Plasmid1_004689	CDS	102131	102388	+	Plasmid1	.	pgaptmp_004689	258	53.488	hypothetical protein	.	.	.
Plasmid1_004690	CDS	102433	104679	+	Plasmid1	.	pgaptmp_004690	2247	59.68	hypothetical protein	.	.	.
Plasmid1_004691	CDS	104676	104891	+	Plasmid1	.	pgaptmp_004691	216	61.574	hypothetical protein	.	.	WP_010792842.1
Plasmid1_004692	CDS	104884	105468	+	Plasmid1	.	pgaptmp_004692	585	59.145	hypothetical protein	.	.	.
Plasmid1_004693	CDS	105461	105751	+	Plasmid1	.	pgaptmp_004693	291	58.763	hypothetical protein	.	.	.
Plasmid1_004694	CDS	105836	105970	+	Plasmid1	.	pgaptmp_004694	135	55.556	hypothetical protein	.	.	.
Plasmid1_004695	CDS	106055	106279	+	Plasmid1	.	pgaptmp_004695	225	60.444	hypothetical protein	.	.	.
Plasmid1_004696	CDS	106445	106822	+	Plasmid1	.	pgaptmp_004696	378	57.407	hypothetical protein	.	.	WP_020193475.1
Plasmid1_004697	CDS	106825	107088	+	Plasmid1	.	pgaptmp_004697	264	61.364	hypothetical protein	.	.	WP_019405866.1
Plasmid1_004698	CDS	107296	107586	+	Plasmid1	.	pgaptmp_004698	291	59.794	hypothetical protein	.	.	WP_003175075.1
Plasmid1_004699	CDS	107597	107782	+	Plasmid1	.	pgaptmp_004699	186	60.753	hypothetical protein	.	.	WP_010792835.1
Plasmid1_004700	CDS	108070	108282	+	Plasmid1	.	pgaptmp_004700	213	63.38	hypothetical protein	.	.	WP_010792833.1
Plasmid1_004701	CDS	108339	108569	+	Plasmid1	.	pgaptmp_004701	231	62.771	hypothetical protein	.	.	.
Plasmid1_004702	CDS	108596	108892	+	Plasmid1	.	pgaptmp_004702	297	57.239	hypothetical protein	.	.	WP_019484781.1
Plasmid1_004703	CDS	109038	109460	+	Plasmid1	.	pgaptmp_004703	423	60.52	hypothetical protein	.	.	.
Plasmid1_004704	CDS	109498	109875	+	Plasmid1	.	pgaptmp_004704	378	51.323	hypothetical protein	.	.	.
Plasmid1_004705	CDS	109881	110273	+	Plasmid1	.	pgaptmp_004705	393	57.761	hypothetical protein	.	.	WP_010792828.1
Plasmid1_004706	CDS	110519	110698	+	Plasmid1	.	pgaptmp_004706	180	56.111	hypothetical protein	.	.	WP_010792827.1
Plasmid1_004707	CDS	110780	110926	+	Plasmid1	.	pgaptmp_004707	147	53.741	hypothetical protein	.	.	.
Plasmid1_004708	CDS	110930	111106	+	Plasmid1	.	pgaptmp_004708	177	59.322	hypothetical protein	.	.	.
Plasmid1_004709	CDS	111310	112038	+	Plasmid1	.	pgaptmp_004709	729	58.025	hypothetical protein	.	.	.
Plasmid1_004710	CDS	112118	112819	-	Plasmid1	.	pgaptmp_004710	702	56.553	ERCC4 domain-containing protein	GO:0003677@DNA binding; GO:0004518@nuclease activity	.	WP_019437697.1
Plasmid1_004711	CDS	113029	113367	+	Plasmid1	.	pgaptmp_004711	339	59.587	hypothetical protein	.	.	.
Plasmid1_004712	CDS	113415	113906	+	Plasmid1	.	pgaptmp_004712	492	57.52	hypothetical protein	.	.	WP_019484789.1
Plasmid1_004713	CDS	113923	114051	+	Plasmid1	.	pgaptmp_004713	129	54.264	hypothetical protein	.	.	.
Plasmid1_004714	CDS	114055	114549	+	Plasmid1	.	pgaptmp_004714	495	58.384	hypothetical protein	.	.	.
Plasmid1_004715	CDS	114572	114940	+	Plasmid1	.	pgaptmp_004715	369	63.957	hypothetical protein	.	.	.
Plasmid1_004716	CDS	115030	115191	+	Plasmid1	.	pgaptmp_004716	162	55.556	hypothetical protein	.	.	.
Plasmid1_004717	CDS	115211	115552	+	Plasmid1	.	pgaptmp_004717	342	59.064	hypothetical protein	.	.	WP_010792816.1
Plasmid1_004718	CDS	115643	115864	+	Plasmid1	.	pgaptmp_004718	222	56.306	hypothetical protein	.	.	.
Plasmid1_004719	CDS	115891	116139	+	Plasmid1	.	pgaptmp_004719	249	60.643	hypothetical protein	.	.	.
Plasmid1_004720	CDS	116229	117176	+	Plasmid1	.	pgaptmp_004720	948	58.122	hypothetical protein	.	.	.
Plasmid1_004721	CDS	117216	117764	+	Plasmid1	.	pgaptmp_004721	549	58.834	hypothetical protein	.	.	.
Plasmid1_004722	CDS	117767	119272	-	Plasmid1	.	pgaptmp_004722	1506	58.499	Fic family protein	GO:0000287@magnesium ion binding; GO:0005524@ATP binding; GO:0042803@protein homodimerization activity	.	WP_010792811.1
Plasmid1_004723	CDS	119482	120111	+	Plasmid1	.	pgaptmp_004723	630	59.841	hypothetical protein	.	.	WP_019484794.1
Plasmid1_004724	CDS	120191	120646	+	Plasmid1	.	pgaptmp_004724	456	58.772	hypothetical protein	.	.	WP_019484795.1
Plasmid1_004725	CDS	120643	121680	+	Plasmid1	.	pgaptmp_004725	1038	58.96	hypothetical protein	.	.	WP_019484796.1
Plasmid1_004726	CDS	121843	124500	+	Plasmid1	.	pgaptmp_004726	2658	58.916	Helicase associated domain protein	.	.	HMM:NF016724.6
Plasmid1_004727	CDS	124502	124726	-	Plasmid1	.	pgaptmp_004727	225	59.111	hypothetical protein	.	.	.
Plasmid1_004728	CDS	125148	125372	+	Plasmid1	.	pgaptmp_004728	225	51.556	hypothetical protein	.	.	.
Plasmid1_004729	CDS	125687	126103	+	Plasmid1	.	pgaptmp_004729	417	58.273	hypothetical protein	.	.	WP_019484799.1
Plasmid1_004730	CDS	126103	126426	+	Plasmid1	.	pgaptmp_004730	324	57.099	hypothetical protein	.	.	WP_010794389.1
Plasmid1_004731	CDS	126549	126761	+	Plasmid1	.	pgaptmp_004731	213	55.869	hypothetical protein	.	.	WP_019437711.1
Plasmid1_004732	CDS	126828	127448	+	Plasmid1	.	pgaptmp_004732	621	57.81	YkgJ family cysteine cluster protein	GO:0046872@metal ion binding; GO:0051536@iron-sulfur cluster binding	.	HMM:NF015639.6
Plasmid1_004733	CDS	127457	127780	+	Plasmid1	.	pgaptmp_004733	324	59.877	hypothetical protein	.	.	WP_019437731.1
Plasmid1_004734	CDS	127877	128581	+	Plasmid1	.	pgaptmp_004734	705	55.887	hypothetical protein	.	.	.
Plasmid1_004735	CDS	128989	129366	+	Plasmid1	.	pgaptmp_004735	378	57.143	hypothetical protein	.	.	.
Plasmid1_004736	CDS	129622	130173	-	Plasmid1	.	pgaptmp_004736	552	59.058	hypothetical protein	.	.	WP_019437734.1
Plasmid1_004737	CDS	130348	131007	+	Plasmid1	.	pgaptmp_004737	660	58.333	hypothetical protein	.	.	.
Plasmid1_004738	CDS	131056	131547	+	Plasmid1	.	pgaptmp_004738	492	55.691	hypothetical protein	.	.	.
Plasmid1_004739	CDS	131641	131874	+	Plasmid1	.	pgaptmp_004739	234	60.256	hypothetical protein	.	.	.
Plasmid1_004740	CDS	131917	132342	+	Plasmid1	.	pgaptmp_004740	426	59.155	phage protein NinX family protein	.	.	HMM:NF022224.6
Plasmid1_004741	CDS	132575	134389	+	Plasmid1	.	pgaptmp_004741	1815	57.521	phosphoadenosine phosphosulfate reductase family protein	GO:0003824@catalytic activity	.	WP_019484807.1
Plasmid1_004742	CDS	134413	134622	+	Plasmid1	.	pgaptmp_004742	210	62.857	hypothetical protein	.	.	.
Plasmid1_004743	CDS	134676	134801	+	Plasmid1	.	pgaptmp_004743	126	63.492	hypothetical protein	.	.	.
Plasmid1_004744	CDS	134960	135292	+	Plasmid1	.	pgaptmp_004744	333	56.757	Arc family DNA-binding protein	GO:0003677@DNA binding	.	WP_019437739.1
Plasmid1_004745	CDS	135395	135586	+	Plasmid1	.	pgaptmp_004745	192	49.479	hypothetical protein	.	.	.
Plasmid1_004746	CDS	135740	136935	-	Plasmid1	.	pgaptmp_004746	1196	64.327	IS3-like element ISPpu29 family transposase	GO:0004803@transposase activity; GO:0006313@DNA transposition	.	WP_076611328.1
Plasmid1_004747	CDS	136995	137171	+	Plasmid1	.	pgaptmp_004747	177	58.757	hypothetical protein	.	.	.
Plasmid1_004748	CDS	137278	139167	+	Plasmid1	.	pgaptmp_004748	1890	57.884	AAA family ATPase	GO:0005524@ATP binding; GO:0016887@ATP hydrolysis activity	.	WP_019437743.1
Plasmid1_004749	CDS	139263	139601	+	Plasmid1	.	pgaptmp_004749	339	59.882	hypothetical protein	.	.	.
Plasmid1_004750	CDS	139598	140446	-	Plasmid1	.	pgaptmp_004750	849	56.537	HNH endonuclease	.	.	.
Plasmid1_004751	CDS	140602	141477	+	Plasmid1	.	pgaptmp_004751	876	59.132	hypothetical protein	.	.	WP_019484822.1
Plasmid1_004752	CDS	141481	141741	+	Plasmid1	.	pgaptmp_004752	261	59.387	hypothetical protein	.	.	.
Plasmid1_004753	CDS	141834	142466	+	Plasmid1	.	pgaptmp_004753	633	56.872	hypothetical protein	.	.	WP_010794434.1
Plasmid1_004754	CDS	142610	143200	+	Plasmid1	.	pgaptmp_004754	591	56.853	hypothetical protein	.	.	.
Plasmid1_004755	CDS	143254	143556	-	Plasmid1	.	pgaptmp_004755	303	55.776	hypothetical protein	.	.	.
Plasmid1_004756	CDS	143725	144174	+	Plasmid1	.	pgaptmp_004756	450	55.556	hypothetical protein	.	.	HMM:NF037897.6
Plasmid1_004757	CDS	144349	145080	+	Plasmid1	.	pgaptmp_004757	732	56.284	hypothetical protein	.	.	WP_019484827.1
Plasmid1_004758	CDS	145168	146184	+	Plasmid1	yejK	pgaptmp_004758	1017	57.129	nucleoid-associated protein YejK	GO:0009295@nucleoid	.	WP_019437753.1
Plasmid1_004759	CDS	146235	146663	+	Plasmid1	.	pgaptmp_004759	429	56.643	hypothetical protein	.	.	.
Plasmid1_004760	CDS	146938	147378	+	Plasmid1	.	pgaptmp_004760	441	56.689	DUF6283 family protein	.	.	WP_019437756.1
Plasmid1_004761	CDS	147446	148159	+	Plasmid1	.	pgaptmp_004761	714	57.423	hypothetical protein	.	.	WP_019484832.1
Plasmid1_004762	CDS	148320	149288	+	Plasmid1	.	pgaptmp_004762	969	57.482	methyltransferase	.	.	WP_019484833.1
Plasmid1_004763	CDS	149419	150774	+	Plasmid1	.	pgaptmp_004763	1356	58.481	hypothetical protein	.	.	WP_019437759.1
Plasmid1_004764	CDS	150825	151223	-	Plasmid1	.	pgaptmp_004764	399	54.887	hypothetical protein	.	.	.
Plasmid1_004765	CDS	151421	152062	+	Plasmid1	.	pgaptmp_004765	642	58.411	HD domain-containing protein	GO:0042578@phosphoric ester hydrolase activity; GO:0046872@metal ion binding	EC:3.1.-.-	WP_017002343.1
Plasmid1_004766	CDS	152082	152273	+	Plasmid1	.	pgaptmp_004766	192	60.417	hypothetical protein	.	.	.
Plasmid1_004767	CDS	152279	152629	+	Plasmid1	.	pgaptmp_004767	351	54.416	hypothetical protein	.	.	.
Plasmid1_004768	CDS	152626	152829	+	Plasmid1	.	pgaptmp_004768	204	57.353	hypothetical protein	.	.	.
Plasmid1_004769	CDS	153149	153745	+	Plasmid1	.	pgaptmp_004769	597	56.784	hypothetical protein	.	.	.
Plasmid1_004770	CDS	153742	153981	+	Plasmid1	.	pgaptmp_004770	240	58.75	hypothetical protein	.	.	.
Plasmid1_004771	CDS	154047	154337	+	Plasmid1	.	pgaptmp_004771	291	56.357	hypothetical protein	.	.	.
Plasmid1_004772	CDS	154353	154754	+	Plasmid1	.	pgaptmp_004772	402	57.463	hypothetical protein	.	.	.
Plasmid1_004773	CDS	154849	155256	+	Plasmid1	.	pgaptmp_004773	408	55.147	hypothetical protein	.	.	.
Plasmid1_004774	CDS	155309	156504	+	Plasmid1	.	pgaptmp_004774	1196	64.327	IS3-like element ISPpu29 family transposase	GO:0004803@transposase activity; GO:0006313@DNA transposition	.	WP_076611328.1
Plasmid1_004775	CDS	156640	157026	+	Plasmid1	.	pgaptmp_004775	387	55.814	hypothetical protein	.	.	.
Plasmid1_004776	CDS	157030	157611	+	Plasmid1	.	pgaptmp_004776	582	56.014	hypothetical protein	.	.	.
Plasmid1_004777	CDS	157673	158284	+	Plasmid1	.	pgaptmp_004777	612	56.373	hypothetical protein	.	.	WP_019438028.1
Plasmid1_004778	CDS	158358	159533	+	Plasmid1	.	pgaptmp_004778	1176	57.483	phosphoadenosine phosphosulfate reductase family protein	GO:0003824@catalytic activity	.	WP_019484847.1
Plasmid1_004779	CDS	159659	159859	-	Plasmid1	.	pgaptmp_004779	201	52.239	hypothetical protein	.	.	.
Plasmid1_004780	CDS	159868	160083	-	Plasmid1	.	pgaptmp_004780	216	50	hypothetical protein	.	.	.
Plasmid1_004781	CDS	160442	161554	+	Plasmid1	.	pgaptmp_004781	1113	57.412	hypothetical protein	.	.	WP_019484849.1
Plasmid1_004782	CDS	161640	162236	+	Plasmid1	.	pgaptmp_004782	597	55.946	glutathione binding-like protein	.	.	WP_019438023.1
Plasmid1_004783	CDS	162278	162532	+	Plasmid1	.	pgaptmp_004783	255	53.333	hypothetical protein	.	.	.
Plasmid1_004784	CDS	162859	163449	+	Plasmid1	.	pgaptmp_004784	591	57.868	hypothetical protein	.	.	.
Plasmid1_004785	CDS	163683	163964	+	Plasmid1	.	pgaptmp_004785	282	56.028	hypothetical protein	.	.	.
Plasmid1_004786	CDS	164047	164427	+	Plasmid1	.	pgaptmp_004786	381	57.743	hypothetical protein	.	.	.
Plasmid1_004787	CDS	164448	164912	+	Plasmid1	.	pgaptmp_004787	465	57.634	hypothetical protein	.	.	.
Plasmid1_004788	CDS	164936	165505	+	Plasmid1	.	pgaptmp_004788	570	56.491	hypothetical protein	.	.	.
Plasmid1_004789	CDS	165566	165844	+	Plasmid1	.	pgaptmp_004789	279	56.631	hypothetical protein	.	.	.
Plasmid1_004790	CDS	165951	166451	+	Plasmid1	.	pgaptmp_004790	501	56.687	Arc family DNA-binding protein	GO:0003677@DNA binding	.	HMM:NF015807.6
Plasmid1_004791	CDS	166510	167175	+	Plasmid1	.	pgaptmp_004791	666	56.456	hypothetical protein	.	.	.
Plasmid1_004792	CDS	167209	167406	+	Plasmid1	.	pgaptmp_004792	198	55.051	hypothetical protein	.	.	.
Plasmid1_004793	CDS	167453	168274	-	Plasmid1	.	pgaptmp_004793	822	56.691	glycosyltransferase family 2 protein	GO:0016757@glycosyltransferase activity	EC:2.4.-.-	HMM:NF012745.6
Plasmid1_004794	CDS	168443	168730	+	Plasmid1	.	pgaptmp_004794	288	54.167	hypothetical protein	.	.	WP_019438017.1
Plasmid1_004795	CDS	168723	169022	+	Plasmid1	.	pgaptmp_004795	300	58.333	hypothetical protein	.	.	.
Plasmid1_004796	CDS	169015	169401	+	Plasmid1	.	pgaptmp_004796	387	58.398	hypothetical protein	.	.	WP_010792724.1
Plasmid1_004797	CDS	169411	169698	-	Plasmid1	.	pgaptmp_004797	288	56.597	hypothetical protein	.	.	.
Plasmid1_004798	CDS	169819	170670	+	Plasmid1	.	pgaptmp_004798	852	57.746	hypothetical protein	.	.	WP_019484863.1
Plasmid1_004799	CDS	170757	171266	+	Plasmid1	.	pgaptmp_004799	510	57.451	hypothetical protein	.	.	.
Plasmid1_004800	CDS	171285	171566	+	Plasmid1	.	pgaptmp_004800	282	57.092	hypothetical protein	.	.	WP_010792720.1
Plasmid1_004801	CDS	171642	172304	+	Plasmid1	.	pgaptmp_004801	663	59.276	OmpA family protein	.	.	WP_010792719.1
Plasmid1_004802	CDS	172320	173021	-	Plasmid1	.	pgaptmp_004802	702	55.271	YcbK family protein	.	.	WP_017519902.1
Plasmid1_004803	CDS	173124	173738	+	Plasmid1	.	pgaptmp_004803	615	55.772	hypothetical protein	.	.	.
Plasmid1_004804	CDS	174963	175490	+	Plasmid1	.	pgaptmp_004804	528	56.439	hypothetical protein	.	.	.
Plasmid1_004805	CDS	176024	176479	+	Plasmid1	.	pgaptmp_004805	456	55.921	hypothetical protein	.	.	.
Plasmid1_004806	CDS	177224	177565	+	Plasmid1	.	pgaptmp_004806	342	57.31	hypothetical protein	.	.	.
Plasmid1_004807	CDS	177562	178122	+	Plasmid1	.	pgaptmp_004807	561	57.754	hypothetical protein	.	.	.
Plasmid1_004808	CDS	178140	178544	+	Plasmid1	.	pgaptmp_004808	405	54.815	hypothetical protein	.	.	WP_019438010.1
Plasmid1_004809	CDS	178841	179368	+	Plasmid1	.	pgaptmp_004809	528	56.629	hypothetical protein	.	.	.
Plasmid1_004810	CDS	179458	179781	+	Plasmid1	.	pgaptmp_004810	324	53.395	hypothetical protein	.	.	.
Plasmid1_004811	CDS	179790	180845	+	Plasmid1	.	pgaptmp_004811	1056	55.777	hypothetical protein	.	.	WP_019438008.1
Plasmid1_004812	CDS	180922	181158	+	Plasmid1	.	pgaptmp_004812	237	56.54	YheU family protein	.	.	WP_019438007.1
Plasmid1_004813	CDS	181386	181787	+	Plasmid1	.	pgaptmp_004813	402	56.468	DUF262 domain-containing protein	.	.	HMM:NF015210.6
Plasmid1_004814	CDS	181917	183035	+	Plasmid1	.	pgaptmp_004814	1119	58.981	tetratricopeptide repeat protein	GO:0005515@protein binding	.	HMM:NF019843.6
Plasmid1_004815	CDS	183070	183642	+	Plasmid1	.	pgaptmp_004815	573	55.497	hypothetical protein	.	.	.
Plasmid1_004816	CDS	183687	184019	-	Plasmid1	.	pgaptmp_004816	333	57.958	MarR family transcriptional regulator	.	.	.
Plasmid1_004817	CDS	184170	184496	+	Plasmid1	.	pgaptmp_004817	327	56.575	hypothetical protein	.	.	.
Plasmid1_004818	CDS	184493	184714	+	Plasmid1	.	pgaptmp_004818	222	58.108	hypothetical protein	.	.	.
Plasmid1_004819	CDS	184816	185211	+	Plasmid1	.	pgaptmp_004819	396	52.525	response regulator	GO:0000156@phosphorelay response regulator activity; GO:0000160@phosphorelay signal transduction system	.	WP_019438003.1
Plasmid1_004820	CDS	185288	185743	+	Plasmid1	.	pgaptmp_004820	456	55.044	hypothetical protein	.	.	.
Plasmid1_004821	CDS	185891	186133	+	Plasmid1	.	pgaptmp_004821	243	61.317	hypothetical protein	.	.	.
Plasmid1_004822	CDS	186264	186446	+	Plasmid1	.	pgaptmp_004822	183	52.459	WGR domain-containing protein	.	.	HMM:NF017243.6
Plasmid1_004823	CDS	186565	187050	-	Plasmid1	.	pgaptmp_004823	486	54.115	isochorismatase family protein	.	.	WP_016500361.1
Plasmid1_004824	CDS	187256	188451	-	Plasmid1	.	pgaptmp_004824	1196	64.327	IS3-like element ISPpu29 family transposase	GO:0004803@transposase activity; GO:0006313@DNA transposition	.	WP_076611328.1
Plasmid1_004825	CDS	188538	190064	-	Plasmid1	.	pgaptmp_004825	1527	58.481	IS66-like element ISPpu30 family transposase	GO:0004803@transposase activity; GO:0006313@DNA transposition	.	WP_065285158.1
Plasmid1_004826	CDS	190115	190450	-	Plasmid1	tnpB	pgaptmp_004826	336	63.095	IS66 family insertion sequence element accessory protein TnpB	.	.	HMM:NF017528.6
Plasmid1_004827	CDS	190447	190770	-	Plasmid1	tnpA	pgaptmp_004827	324	55.556	IS66-like element accessory protein TnpA	.	.	HMM:NF047595.1
Plasmid1_004828	CDS	191172	191573	+	Plasmid1	.	pgaptmp_004828	402	55.473	hypothetical protein	.	.	.
Plasmid1_004829	CDS	192086	192802	+	Plasmid1	.	pgaptmp_004829	717	56.625	hypothetical protein	.	.	.
Plasmid1_004830	CDS	192799	193254	+	Plasmid1	.	pgaptmp_004830	456	55.044	hypothetical protein	.	.	.
Plasmid1_004831	CDS	193251	193661	+	Plasmid1	.	pgaptmp_004831	411	59.611	helix-turn-helix domain-containing protein	.	.	HMM:NF013540.6
Plasmid1_004832	CDS	193714	193923	+	Plasmid1	.	pgaptmp_004832	210	55.714	hypothetical protein	.	.	.
Plasmid1_004833	CDS	193935	194621	+	Plasmid1	.	pgaptmp_004833	687	55.75	hypothetical protein	.	.	.
Plasmid1_004834	CDS	194634	194861	+	Plasmid1	.	pgaptmp_004834	228	51.754	hypothetical protein	.	.	.
Plasmid1_004835	CDS	194974	195894	+	Plasmid1	rdgC	pgaptmp_004835	921	57.003	recombination-associated protein RdgC	.	.	NP_251953.1
Plasmid1_004836	CDS	195940	196185	+	Plasmid1	.	pgaptmp_004836	246	56.504	hypothetical protein	.	.	.
Plasmid1_004837	CDS	196192	196896	+	Plasmid1	.	pgaptmp_004837	705	53.901	hypothetical protein	.	.	.
Plasmid1_004838	CDS	196893	197339	+	Plasmid1	.	pgaptmp_004838	447	55.928	hypothetical protein	.	.	.
Plasmid1_004839	CDS	198280	198456	-	Plasmid1	csrA	pgaptmp_004839	177	50.847	carbon storage regulator CsrA	GO:0003723@RNA binding; GO:0006109@regulation of carbohydrate metabolic process; GO:0006402@mRNA catabolic process	.	WP_010792690.1
Plasmid1_004840	CDS	198557	199048	+	Plasmid1	.	pgaptmp_004840	492	54.675	hypothetical protein	.	.	.
Plasmid1_004841	CDS	199096	199455	-	Plasmid1	.	pgaptmp_004841	360	53.333	histone-like nucleoid-structuring protein, MvaT/MvaU family	GO:0003677@DNA binding; GO:0071824@protein-DNA complex organization	.	WP_010792626.1
Plasmid1_004842	CDS	199494	200681	+	Plasmid1	.	pgaptmp_004842	1188	47.138	replication protein	.	.	WP_019436899.1
Plasmid1_004843	CDS	201686	201886	-	Plasmid1	.	pgaptmp_004843	201	68.159	hypothetical protein	.	.	.
Plasmid1_004844	CDS	202644	203042	+	Plasmid1	.	pgaptmp_004844	399	56.892	hypothetical protein	.	.	WP_019437327.1
Plasmid1_004845	CDS	203039	203371	+	Plasmid1	.	pgaptmp_004845	333	52.252	hypothetical protein	.	.	.
Plasmid1_004846	CDS	203368	203646	-	Plasmid1	.	pgaptmp_004846	279	56.272	hypothetical protein	.	.	WP_019437329.1
Plasmid1_004847	CDS	203835	204470	+	Plasmid1	.	pgaptmp_004847	636	55.346	hypothetical protein	.	.	.
Plasmid1_004848	CDS	204467	204829	+	Plasmid1	.	pgaptmp_004848	363	53.719	hypothetical protein	.	.	WP_010794228.1
Plasmid1_004849	CDS	204838	205302	+	Plasmid1	.	pgaptmp_004849	465	55.699	hypothetical protein	.	.	WP_019437330.1
Plasmid1_004850	CDS	205324	206100	+	Plasmid1	.	pgaptmp_004850	777	56.628	hypothetical protein	.	.	.
Plasmid1_004851	CDS	206248	208080	+	Plasmid1	.	pgaptmp_004851	1833	57.392	PRTRC system ParB family protein	.	.	WP_019484872.1
Plasmid1_004852	CDS	208114	208608	+	Plasmid1	.	pgaptmp_004852	495	62.424	PRTRC system protein E	.	.	WP_019484873.1
Plasmid1_004853	CDS	208620	208832	+	Plasmid1	.	pgaptmp_004853	213	57.277	PRTRC system protein C	.	.	WP_010792614.1
Plasmid1_004854	CDS	208938	210314	+	Plasmid1	.	pgaptmp_004854	1377	54.829	hypothetical protein	.	.	.
Plasmid1_004855	CDS	210324	211016	+	Plasmid1	.	pgaptmp_004855	693	55.7	hypothetical protein	.	.	WP_019437335.1
Plasmid1_004856	CDS	211020	211841	+	Plasmid1	.	pgaptmp_004856	822	55.839	PRTRC system ThiF family protein	.	.	WP_019437336.1
Plasmid1_004857	CDS	212310	213722	+	Plasmid1	.	pgaptmp_004857	1413	56.122	exodeoxyribonuclease I	.	.	HMM:NF020007.6
Plasmid1_004858	CDS	213709	214461	+	Plasmid1	.	pgaptmp_004858	753	53.785	hypothetical protein	.	.	WP_019437339.1
Plasmid1_004859	CDS	214647	215447	+	Plasmid1	.	pgaptmp_004859	801	54.806	hypothetical protein	.	.	WP_020191945.1
Plasmid1_004860	CDS	215618	216724	+	Plasmid1	dnaN	pgaptmp_004860	1107	54.201	DNA polymerase III subunit beta	GO:0009360@DNA polymerase III complex; GO:0003677@DNA binding; GO:0003887@DNA-directed DNA polymerase activity; GO:0006260@DNA replication	EC:2.7.7.7	HMM:TIGR00663.1
Plasmid1_004861	CDS	216749	218317	+	Plasmid1	.	pgaptmp_004861	1569	55.513	sigma factor-like helix-turn-helix DNA-binding protein	GO:0003700@DNA-binding transcription factor activity; GO:0006352@DNA-templated transcription initiation; GO:0006355@regulation of DNA-templated transcription	.	WP_020191947.1
Plasmid1_004862	CDS	218314	218667	+	Plasmid1	.	pgaptmp_004862	354	50.847	hypothetical protein	.	.	.
Plasmid1_004863	CDS	218634	219095	-	Plasmid1	.	pgaptmp_004863	462	54.113	hypothetical protein	.	.	.
Plasmid1_004864	CDS	219214	219759	+	Plasmid1	.	pgaptmp_004864	546	57.326	hypothetical protein	.	.	WP_010792605.1
Plasmid1_004865	CDS	219813	220805	+	Plasmid1	.	pgaptmp_004865	993	56.193	twin-arginine translocation signal domain-containing protein	.	.	WP_007250503.1
Plasmid1_004866	CDS	220868	221170	+	Plasmid1	.	pgaptmp_004866	303	52.805	hypothetical protein	.	.	WP_020189827.1
Plasmid1_004867	CDS	221208	222245	+	Plasmid1	recA	pgaptmp_004867	1038	60.019	recombinase RecA	GO:0003677@DNA binding; GO:0003697@single-stranded DNA binding; GO:0005524@ATP binding; GO:0008094@ATP-dependent activity, acting on DNA; GO:0006281@DNA repair	.	WP_019484881.1
Plasmid1_004868	CDS	222291	223223	-	Plasmid1	.	pgaptmp_004868	933	55.52	chemotaxis protein CheB	.	.	WP_019439031.1
Plasmid1_004869	CDS	223220	228985	-	Plasmid1	.	pgaptmp_004869	5766	54.405	response regulator	GO:0000160@phosphorelay signal transduction system	.	WP_019439030.1
Plasmid1_004870	CDS	228988	229779	-	Plasmid1	.	pgaptmp_004870	792	54.545	CheR family methyltransferase	GO:0008168@methyltransferase activity; GO:1904047@S-adenosyl-L-methionine binding; GO:0032259@methylation	EC:2.1.1.-	HMM:NF013867.6
Plasmid1_004871	CDS	229776	231785	-	Plasmid1	.	pgaptmp_004871	2010	55.274	methyl-accepting chemotaxis protein	GO:0006935@chemotaxis	.	WP_010794211.1
Plasmid1_004872	CDS	231797	232285	-	Plasmid1	.	pgaptmp_004872	489	54.806	chemotaxis protein CheW	GO:0006935@chemotaxis; GO:0007165@signal transduction	.	HMM:NF013731.6
Plasmid1_004873	CDS	232275	232661	-	Plasmid1	.	pgaptmp_004873	387	52.713	response regulator	GO:0000160@phosphorelay signal transduction system	.	WP_010792598.1
Plasmid1_004874	CDS	232803	233444	+	Plasmid1	.	pgaptmp_004874	642	55.607	hypothetical protein	.	.	.
Plasmid1_004875	CDS	233506	234366	+	Plasmid1	.	pgaptmp_004875	861	55.749	ParB/RepB/Spo0J family partition protein	GO:0003677@DNA binding	.	HMM:TIGR00180.1
Plasmid1_004876	CDS	234486	235928	+	Plasmid1	.	pgaptmp_004876	1443	55.094	hypothetical protein	.	.	WP_019439025.1
Plasmid1_004877	CDS	236103	237002	+	Plasmid1	.	pgaptmp_004877	900	54.111	ParA family protein	GO:0005524@ATP binding; GO:0016887@ATP hydrolysis activity	.	HMM:NF013793.6
Plasmid1_004878	CDS	237029	238207	+	Plasmid1	.	pgaptmp_004878	1179	54.368	ParB/RepB/Spo0J family partition protein	GO:0003677@DNA binding; GO:0000910@cytokinesis; GO:0007059@chromosome segregation	.	WP_020191316.1
Plasmid1_004879	CDS	238819	238956	+	Plasmid1	.	pgaptmp_004879	138	47.101	hypothetical protein	.	.	.
Plasmid1_004880	CDS	239299	240537	+	Plasmid1	.	pgaptmp_004880	1239	53.995	DUF7146 domain-containing protein	.	.	WP_019484888.1
Plasmid1_004881	CDS	241007	241147	+	Plasmid1	.	pgaptmp_004881	141	48.227	hypothetical protein	.	.	.
Plasmid1_004882	CDS	241219	242169	+	Plasmid1	.	pgaptmp_004882	951	50.789	PD-(D/E)XK nuclease family protein	.	.	WP_010792591.1
Plasmid1_004883	CDS	242232	242729	+	Plasmid1	.	pgaptmp_004883	498	52.811	hypothetical protein	.	.	.
Plasmid1_004884	CDS	243349	243645	+	Plasmid1	.	pgaptmp_004884	297	50.505	hypothetical protein	.	.	.
Plasmid1_004885	CDS	243692	243865	+	Plasmid1	.	pgaptmp_004885	174	54.598	ribosome modulation factor	.	.	HMM:NF016821.6
Plasmid1_004886	CDS	243946	244383	+	Plasmid1	.	pgaptmp_004886	438	56.164	hypothetical protein	.	.	.
Plasmid1_004887	CDS	244543	245664	+	Plasmid1	.	pgaptmp_004887	1122	55.437	AAA family ATPase	GO:0005524@ATP binding; GO:0016887@ATP hydrolysis activity	.	WP_010792585.1
Plasmid1_004888	CDS	245676	246497	+	Plasmid1	.	pgaptmp_004888	822	54.501	hypothetical protein	.	.	.
Plasmid1_004889	CDS	246630	246887	+	Plasmid1	.	pgaptmp_004889	258	53.876	hypothetical protein	.	.	.
Plasmid1_004890	CDS	247055	247270	+	Plasmid1	.	pgaptmp_004890	216	52.315	hypothetical protein	.	.	.
Plasmid1_004891	CDS	247273	249327	+	Plasmid1	.	pgaptmp_004891	2055	56.253	hypothetical protein	.	.	.
Plasmid1_004892	CDS	249443	249721	+	Plasmid1	.	pgaptmp_004892	279	55.197	hypothetical protein	.	.	.
Plasmid1_004893	CDS	249880	251145	+	Plasmid1	.	pgaptmp_004893	1266	55.608	DUF3150 domain-containing protein	.	.	HMM:NF022792.6
Plasmid1_004894	CDS	251219	251989	+	Plasmid1	.	pgaptmp_004894	771	54.734	hypothetical protein	.	.	.
Plasmid1_004895	CDS	252088	252681	+	Plasmid1	.	pgaptmp_004895	594	55.051	hypothetical protein	.	.	.
Plasmid1_004896	CDS	252795	253175	+	Plasmid1	.	pgaptmp_004896	381	54.856	hypothetical protein	.	.	WP_019484902.1
Plasmid1_004897	CDS	253331	254131	+	Plasmid1	.	pgaptmp_004897	801	54.931	hypothetical protein	.	.	.
Plasmid1_004898	CDS	254125	255024	+	Plasmid1	.	pgaptmp_004898	900	55.111	hypothetical protein	.	.	.
Plasmid1_004899	CDS	255072	255761	+	Plasmid1	.	pgaptmp_004899	690	55.362	hypothetical protein	.	.	WP_020190552.1
Plasmid1_004900	CDS	255725	257122	+	Plasmid1	.	pgaptmp_004900	1398	53.648	helicase HerA domain-containing protein	.	.	WP_017519784.1
Plasmid1_004901	CDS	257644	259137	-	Plasmid1	.	pgaptmp_004901	1494	54.886	HD domain-containing protein	.	.	WP_020190554.1
Plasmid1_004902	CDS	259265	260152	+	Plasmid1	.	pgaptmp_004902	888	57.432	hypothetical protein	.	.	WP_019439019.1
Plasmid1_004903	CDS	260166	261818	+	Plasmid1	.	pgaptmp_004903	1653	51.664	type II secretion system protein GspD	.	.	WP_020190556.1
Plasmid1_004904	CDS	261818	262753	+	Plasmid1	.	pgaptmp_004904	936	50.962	hypothetical protein	.	.	.
Plasmid1_004905	CDS	262750	263226	+	Plasmid1	.	pgaptmp_004905	477	48.008	hypothetical protein	.	.	.
Plasmid1_004906	CDS	263229	263888	+	Plasmid1	.	pgaptmp_004906	660	53.636	hypothetical protein	.	.	WP_019439018.1
Plasmid1_004907	CDS	263891	265648	+	Plasmid1	.	pgaptmp_004907	1758	56.314	GspE/PulE family protein	GO:0016020@membrane; GO:0005524@ATP binding; GO:0016887@ATP hydrolysis activity; GO:0009306@protein secretion	.	WP_019484909.1
Plasmid1_004908	CDS	265694	266155	+	Plasmid1	.	pgaptmp_004908	462	57.359	type II secretion system protein	GO:0005886@plasma membrane; GO:0015627@type II protein secretion system complex; GO:0015628@protein secretion by the type II secretion system	.	WP_019439017.1
Plasmid1_004909	CDS	266245	266706	+	Plasmid1	.	pgaptmp_004909	462	58.658	type II secretion system protein	GO:0005886@plasma membrane; GO:0015627@type II protein secretion system complex; GO:0015628@protein secretion by the type II secretion system	.	WP_019439017.1
Plasmid1_004910	CDS	266717	267880	+	Plasmid1	.	pgaptmp_004910	1164	54.038	type II secretion system F family protein	.	.	WP_020191247.1
Plasmid1_004911	CDS	267889	268404	+	Plasmid1	.	pgaptmp_004911	516	54.07	type II secretion system protein	GO:0005886@plasma membrane; GO:0015627@type II protein secretion system complex; GO:0015628@protein secretion by the type II secretion system	.	WP_020191248.1
Plasmid1_004912	CDS	268385	269404	+	Plasmid1	.	pgaptmp_004912	1020	56.176	type II secretion system protein	GO:0005886@plasma membrane; GO:0015627@type II protein secretion system complex; GO:0015628@protein secretion by the type II secretion system	.	WP_019484910.1
Plasmid1_004913	CDS	269518	270600	+	Plasmid1	.	pgaptmp_004913	1083	56.694	radical SAM protein	GO:0003824@catalytic activity; GO:0051539@4 iron, 4 sulfur cluster binding; GO:1904047@S-adenosyl-L-methionine binding	.	WP_019484911.1
Plasmid1_004914	CDS	270600	271742	+	Plasmid1	.	pgaptmp_004914	1143	57.83	radical SAM/SPASM domain-containing protein	.	.	WP_020191251.1
Plasmid1_004915	CDS	271739	272857	+	Plasmid1	.	pgaptmp_004915	1119	55.049	radical SAM protein	GO:0003824@catalytic activity; GO:0051539@4 iron, 4 sulfur cluster binding	.	WP_020191252.1
Plasmid1_004916	CDS	272895	273269	+	Plasmid1	.	pgaptmp_004916	375	58.933	hypothetical protein	.	.	WP_010792555.1
Plasmid1_004917	CDS	273281	274525	+	Plasmid1	.	pgaptmp_004917	1245	57.028	hypothetical protein	.	.	.
Plasmid1_004918	CDS	274566	275630	+	Plasmid1	.	pgaptmp_004918	1065	58.592	hypothetical protein	.	.	WP_020191253.1
Plasmid1_004919	CDS	275623	277347	+	Plasmid1	.	pgaptmp_004919	1725	57.507	radical SAM protein	.	.	WP_020191254.1
Plasmid1_004920	CDS	277394	279229	+	Plasmid1	.	pgaptmp_004920	1836	56.59	radical SAM protein	.	.	WP_019437843.1
Plasmid1_004921	CDS	279220	282687	+	Plasmid1	.	pgaptmp_004921	3468	58.218	PEP-utilizing enzyme	GO:0016772@transferase activity, transferring phosphorus-containing groups; GO:0016310@phosphorylation	.	WP_019437842.1
Plasmid1_004922	CDS	282680	284323	+	Plasmid1	.	pgaptmp_004922	1644	57.847	radical SAM protein	.	.	WP_020191257.1
Plasmid1_004923	CDS	284320	285501	+	Plasmid1	.	pgaptmp_004923	1182	58.376	SPASM domain-containing protein	.	.	WP_019484920.1
Plasmid1_004924	CDS	285515	286150	+	Plasmid1	.	pgaptmp_004924	636	55.66	2OG-Fe(II) oxygenase	GO:0016491@oxidoreductase activity	.	WP_010792547.1
Plasmid1_004925	CDS	286147	286908	+	Plasmid1	.	pgaptmp_004925	762	54.724	hypothetical protein	.	.	.
Plasmid1_004926	CDS	287043	288155	+	Plasmid1	.	pgaptmp_004926	1113	55.975	radical SAM protein	.	.	WP_019484921.1
Plasmid1_004927	CDS	288158	288475	+	Plasmid1	.	pgaptmp_004927	318	55.031	hypothetical protein	.	.	.
Plasmid1_004928	CDS	288453	289613	+	Plasmid1	.	pgaptmp_004928	1161	56.503	transcriptional regulator	.	.	WP_019437836.1
Plasmid1_004929	CDS	289622	290638	+	Plasmid1	.	pgaptmp_004929	1017	55.752	ATPase, T2SS/T4P/T4SS family	.	.	WP_019484924.1
Plasmid1_004930	CDS	291270	291812	+	Plasmid1	.	pgaptmp_004930	543	55.064	hypothetical protein	.	.	.
Plasmid1_004931	CDS	292155	292898	-	Plasmid1	.	pgaptmp_004931	744	56.72	EAL domain-containing protein	GO:0071111@cyclic-guanylate-specific phosphodiesterase activity	EC:3.1.4.52	WP_017519770.1
Plasmid1_004932	CDS	293061	295751	+	Plasmid1	.	pgaptmp_004932	2691	57.971	PD-(D/E)XK nuclease family protein	.	.	WP_020189860.1
Plasmid1_004933	CDS	296302	299778	+	Plasmid1	.	pgaptmp_004933	3477	59.074	UvrD-helicase domain-containing protein	GO:0003677@DNA binding; GO:0004386@helicase activity; GO:0005524@ATP binding; GO:0016887@ATP hydrolysis activity	EC:3.1.11.5; EC:3.6.4.-	WP_019486676.1
Plasmid1_004934	CDS	299788	300312	-	Plasmid1	.	pgaptmp_004934	525	53.333	hypothetical protein	.	.	.
Plasmid1_004935	CDS	300309	300530	-	Plasmid1	.	pgaptmp_004935	222	53.604	hypothetical protein	.	.	.
Plasmid1_004936	CDS	300520	301230	-	Plasmid1	.	pgaptmp_004936	711	57.525	Crp/Fnr family transcriptional regulator	GO:0003677@DNA binding; GO:0030552@cAMP binding	.	.
Plasmid1_004937	CDS	301200	301643	-	Plasmid1	.	pgaptmp_004937	444	56.081	hypothetical protein	.	.	.
Plasmid1_004938	CDS	301719	301982	-	Plasmid1	.	pgaptmp_004938	264	57.576	hypothetical protein	.	.	.
Plasmid1_004939	CDS	301979	303013	-	Plasmid1	.	pgaptmp_004939	1035	52.56	hypothetical protein	.	.	WP_019437828.1
Plasmid1_004940	CDS	303138	303506	+	Plasmid1	.	pgaptmp_004940	369	59.621	PilZ domain-containing protein	GO:0035438@cyclic-di-GMP binding	.	HMM:NF018894.6
Plasmid1_004941	CDS	303957	304892	-	Plasmid1	.	pgaptmp_004941	936	56.09	hypothetical protein	.	.	WP_019437827.1
Plasmid1_004942	CDS	305094	305639	-	Plasmid1	.	pgaptmp_004942	546	57.143	tetratricopeptide repeat protein	GO:0005515@protein binding	.	.
Plasmid1_004943	CDS	305654	306625	-	Plasmid1	.	pgaptmp_004943	972	54.424	DNA replication terminus site-binding protein	GO:0005737@cytoplasm; GO:0003677@DNA binding; GO:0006274@DNA replication termination	.	HMM:NF017300.6
Plasmid1_004944	CDS	306810	307136	+	Plasmid1	.	pgaptmp_004944	327	55.352	ASCH domain-containing protein	.	.	WP_019486681.1
Plasmid1_004945	CDS	307168	307353	+	Plasmid1	.	pgaptmp_004945	186	55.376	hypothetical protein	.	.	WP_019486682.1
Plasmid1_004946	CDS	307463	309115	+	Plasmid1	.	pgaptmp_004946	1653	56.685	sel1 repeat family protein	.	.	.
Plasmid1_004947	CDS	309153	309725	+	Plasmid1	.	pgaptmp_004947	573	58.464	DUF922 domain-containing protein	.	.	HMM:NF017816.6
Plasmid1_004948	CDS	309750	310859	+	Plasmid1	.	pgaptmp_004948	1110	56.667	endonuclease/exonuclease/phosphatase family protein	GO:0003677@DNA binding; GO:0004536@DNA nuclease activity; GO:0046872@metal ion binding; GO:0006308@DNA catabolic process	EC:3.1.21.-	WP_019437820.1
Plasmid1_004949	CDS	310989	311195	+	Plasmid1	.	pgaptmp_004949	207	55.556	hypothetical protein	.	.	.
Plasmid1_004950	CDS	311240	311866	-	Plasmid1	.	pgaptmp_004950	627	55.821	cyclic nucleotide-binding domain-containing protein	.	.	HMM:NF012257.6
Plasmid1_004951	CDS	312163	314487	+	Plasmid1	.	pgaptmp_004951	2325	55.785	hypothetical protein	.	.	WP_019437817.1
Plasmid1_004952	CDS	314636	315175	+	Plasmid1	.	pgaptmp_004952	540	54.259	M15 family metallopeptidase	GO:0008270@zinc ion binding; GO:0016787@hydrolase activity; GO:0006508@proteolysis	EC:3.4.-.-	HMM:NF024929.6
Plasmid1_004953	CDS	315303	316451	+	Plasmid1	.	pgaptmp_004953	1149	54.047	tyrosine-type recombinase/integrase	GO:0009009@site-specific recombinase activity; GO:0006310@DNA recombination	.	WP_007996817.1
Plasmid1_004954	CDS	316451	318118	+	Plasmid1	.	pgaptmp_004954	1668	52.638	hypothetical protein	.	.	WP_004666147.1
Plasmid1_004955	CDS	318115	320013	+	Plasmid1	.	pgaptmp_004955	1899	55.398	integrase	.	.	WP_003247588.1
Plasmid1_004956	CDS	320010	320441	+	Plasmid1	.	pgaptmp_004956	432	50.926	TetR family transcriptional regulator	.	.	WP_007996824.1
Plasmid1_004957	CDS	320696	321196	-	Plasmid1	.	pgaptmp_004957	501	48.503	hypothetical protein	.	.	.
Plasmid1_004958	CDS	321332	322780	-	Plasmid1	.	pgaptmp_004958	1449	46.377	hypothetical protein	.	.	WP_003425888.1
Plasmid1_004959	CDS	322777	327786	-	Plasmid1	.	pgaptmp_004959	5010	47.705	AAA domain-containing protein	GO:0004386@helicase activity	.	WP_010562363.1
Plasmid1_004960	CDS	328064	328465	+	Plasmid1	.	pgaptmp_004960	402	56.965	hypothetical protein	.	.	WP_015270426.1
Plasmid1_004961	CDS	328867	329535	+	Plasmid1	.	pgaptmp_004961	669	52.915	TauD/TfdA family dioxygenase	GO:0016491@oxidoreductase activity	.	HMM:NF014698.6
Plasmid1_004962	CDS	329537	330514	+	Plasmid1	.	pgaptmp_004962	978	50.613	hypothetical protein	.	.	.
Plasmid1_004963	pseudo	330705	332033	+	Plasmid1	.	.	1329	56.208	TrlF family ATPase	Pseudo Reason:incomplete	.	WP_065760600.1
Plasmid1_004964	CDS	332190	333385	-	Plasmid1	.	pgaptmp_004964	1196	64.327	IS3-like element ISPpu29 family transposase	GO:0004803@transposase activity; GO:0006313@DNA transposition	.	WP_076611328.1
Plasmid1_004965	pseudo	333459	334979	+	Plasmid1	.	.	1521	54.767	AAA family ATPase	Pseudo Reason:incomplete	.	WP_065760600.1
Plasmid1_004966	CDS	335309	335704	+	Plasmid1	.	pgaptmp_004966	396	56.566	hypothetical protein	.	.	WP_005742891.1
Plasmid1_004967	CDS	335778	336092	+	Plasmid1	.	pgaptmp_004967	315	55.556	hypothetical protein	.	.	.
Plasmid1_004968	CDS	336196	336768	+	Plasmid1	.	pgaptmp_004968	573	55.148	hypothetical protein	.	.	.
Plasmid1_004969	CDS	336765	336935	-	Plasmid1	.	pgaptmp_004969	171	51.462	hypothetical protein	.	.	.
Plasmid1_004970	CDS	337383	338381	+	Plasmid1	.	pgaptmp_004970	999	58.759	ATP-grasp domain-containing protein	.	.	WP_019437810.1
Plasmid1_004971	CDS	338457	339596	+	Plasmid1	.	pgaptmp_004971	1140	59.035	trypsin-like peptidase domain-containing protein	.	.	WP_003154856.1
Plasmid1_004972	CDS	339666	340793	+	Plasmid1	.	pgaptmp_004972	1128	60.638	phosphoribosyltransferase domain-containing protein	.	.	WP_003154854.1
Plasmid1_004973	CDS	340783	341541	+	Plasmid1	.	pgaptmp_004973	759	59.816	trehalose phosphatase	.	.	WP_020191931.1
Plasmid1_004974	CDS	341534	342628	+	Plasmid1	.	pgaptmp_004974	1095	60.457	cysteine protease StiP family protein	.	EC:3.4.22.-	WP_003090784.1
Plasmid1_004975	CDS	342628	343575	+	Plasmid1	.	pgaptmp_004975	948	59.388	HpcH/HpaI aldolase/citrate lyase family protein	.	.	WP_020191933.1
Plasmid1_004976	CDS	343575	344303	+	Plasmid1	.	pgaptmp_004976	729	59.122	HAD family hydrolase	GO:0016791@phosphatase activity; GO:0046872@metal ion binding; GO:0016311@dephosphorylation	EC:3.1.3.-	WP_020191934.1
Plasmid1_004977	CDS	344306	344899	+	Plasmid1	.	pgaptmp_004977	594	60.774	TerD family protein	.	.	WP_003414858.1
Plasmid1_004978	CDS	344896	346086	+	Plasmid1	.	pgaptmp_004978	1191	59.866	TerD family protein	GO:0046690@response to tellurium ion	.	WP_020191935.1
Plasmid1_004979	CDS	346134	346583	+	Plasmid1	.	pgaptmp_004979	450	56.444	tellurite resistance TerB family protein	.	.	WP_005736067.1
Plasmid1_004980	CDS	346595	347629	+	Plasmid1	.	pgaptmp_004980	1035	58.744	TerC/Alx family metal homeostasis membrane protein	GO:0016020@membrane	.	WP_010792503.1
Plasmid1_004981	CDS	347658	348236	+	Plasmid1	.	pgaptmp_004981	579	61.658	TerD family protein	GO:0006950@response to stress	.	WP_010792502.1
Plasmid1_004982	CDS	348270	348848	+	Plasmid1	.	pgaptmp_004982	579	60.276	TerD family protein	GO:0006950@response to stress	.	WP_007246120.1
Plasmid1_004983	CDS	348983	350008	+	Plasmid1	.	pgaptmp_004983	1026	56.433	hypothetical protein	.	.	.
Plasmid1_004984	CDS	350113	350673	+	Plasmid1	.	pgaptmp_004984	561	64.706	DUF551 domain-containing protein	.	.	HMM:NF016343.6
Plasmid1_004985	CDS	350880	352073	+	Plasmid1	.	pgaptmp_004985	1194	56.868	DUF4236 domain-containing protein	.	.	WP_008083538.1
Plasmid1_004986	CDS	352181	353440	-	Plasmid1	.	pgaptmp_004986	1260	57.857	VWA domain-containing protein	.	.	WP_019486694.1
Plasmid1_004987	CDS	353641	354144	-	Plasmid1	.	pgaptmp_004987	504	53.373	TerD family protein	.	.	HMM:NF014404.6
Plasmid1_004988	CDS	354521	355789	+	Plasmid1	.	pgaptmp_004988	1269	56.501	hypothetical protein	.	.	WP_019486695.1
Plasmid1_004989	CDS	355816	356667	+	Plasmid1	.	pgaptmp_004989	852	58.685	SH3 domain-containing protein	.	.	WP_016711968.1
Plasmid1_004990	CDS	356676	358550	+	Plasmid1	.	pgaptmp_004990	1875	56.64	hypothetical protein	.	.	WP_003254725.1
Plasmid1_004991	CDS	358560	359771	+	Plasmid1	.	pgaptmp_004991	1212	56.436	hypothetical protein	.	.	WP_019438319.1
Plasmid1_004992	CDS	360087	360407	+	Plasmid1	tnpA	pgaptmp_004992	321	57.009	IS66-like element accessory protein TnpA	.	.	HMM:NF047595.1
Plasmid1_004993	CDS	360404	360739	+	Plasmid1	tnpB	pgaptmp_004993	336	60.417	IS66 family insertion sequence element accessory protein TnpB	.	.	HMM:NF017528.6
Plasmid1_004994	CDS	360803	362338	+	Plasmid1	tnpC	pgaptmp_004994	1536	58.789	IS66 family transposase	GO:0004803@transposase activity	.	WP_010955146.1
Plasmid1_004995	CDS	362424	362834	-	Plasmid1	.	pgaptmp_004995	411	49.148	VOC family protein	.	.	WP_003082280.1
Plasmid1_004996	CDS	363101	364078	+	Plasmid1	.	pgaptmp_004996	978	56.646	hypothetical protein	.	.	.
Plasmid1_004997	CDS	364091	364339	+	Plasmid1	.	pgaptmp_004997	249	54.618	hypothetical protein	.	.	WP_019437789.1
Plasmid1_004998	CDS	364795	364977	-	Plasmid1	.	pgaptmp_004998	183	52.459	hypothetical protein	.	.	.
Plasmid1_004999	CDS	364991	365227	-	Plasmid1	.	pgaptmp_004999	237	52.321	hypothetical protein	.	.	.
Plasmid1_005000	CDS	365232	365429	-	Plasmid1	.	pgaptmp_005000	198	57.576	hypothetical protein	.	.	.
Plasmid1_005001	CDS	365419	365802	-	Plasmid1	.	pgaptmp_005001	384	52.604	hypothetical protein	.	.	.
Plasmid1_005002	CDS	366495	366677	-	Plasmid1	.	pgaptmp_005002	183	49.18	hypothetical protein	.	.	.
Plasmid1_005003	CDS	367507	368592	+	Plasmid1	.	pgaptmp_005003	1086	58.471	sugar diacid recognition domain-containing protein	.	.	WP_020797207.1
Plasmid1_005004	CDS	368717	369862	+	Plasmid1	.	pgaptmp_005004	1146	60.82	glycerate kinase	GO:0005524@ATP binding; GO:0008887@glycerate kinase activity	EC:2.7.1.31	WP_012702827.1
Plasmid1_005005	CDS	369942	370214	-	Plasmid1	.	pgaptmp_005005	273	60.44	hypothetical protein	.	.	.
Plasmid1_005006	CDS	370283	370474	-	Plasmid1	.	pgaptmp_005006	192	57.812	hypothetical protein	.	.	.
Plasmid1_005007	CDS	370779	372029	+	Plasmid1	.	pgaptmp_005007	1251	59.712	TerD family protein	.	.	WP_019437784.1
Plasmid1_005008	CDS	372075	372599	-	Plasmid1	.	pgaptmp_005008	525	56.571	RES family NAD+ phosphorylase	.	.	WP_019437783.1
Plasmid1_005009	CDS	372596	372991	-	Plasmid1	.	pgaptmp_005009	396	55.303	DUF2384 domain-containing protein	.	.	WP_019437782.1
Plasmid1_005010	CDS	373595	375478	-	Plasmid1	.	pgaptmp_005010	1884	57.749	helicase	.	.	WP_019437781.1
Plasmid1_005011	CDS	375678	375959	+	Plasmid1	.	pgaptmp_005011	282	57.092	hypothetical protein	.	.	.
Plasmid1_005012	CDS	376826	377350	+	Plasmid1	.	pgaptmp_005012	525	53.524	hypothetical protein	.	.	.
Plasmid1_005013	CDS	378029	378433	+	Plasmid1	.	pgaptmp_005013	405	58.025	response regulator	GO:0000160@phosphorelay signal transduction system	.	HMM:NF012301.6
Plasmid1_005014	CDS	378430	379275	+	Plasmid1	.	pgaptmp_005014	846	58.274	prepilin peptidase	GO:0016020@membrane; GO:0004190@aspartic-type endopeptidase activity	EC:3.4.23.43	WP_010794449.1
Plasmid1_005015	CDS	379406	380701	+	Plasmid1	.	pgaptmp_005015	1296	55.093	tyrosine-type recombinase/integrase	GO:0009009@site-specific recombinase activity; GO:0006310@DNA recombination	.	WP_019406676.1
Plasmid1_005016	CDS	382821	383912	+	Plasmid1	.	pgaptmp_005016	1092	53.938	TrfA	.	.	WP_010794451.1
Plasmid1_005017	CDS	383944	385149	-	Plasmid1	.	pgaptmp_005017	1206	57.38	hypothetical protein	.	.	.
Plasmid1_005018	CDS	385283	386317	-	Plasmid1	.	pgaptmp_005018	1035	58.841	DNA-binding protein	.	.	HMM:NF023168.6
Plasmid1_005019	CDS	386742	387662	+	Plasmid1	.	pgaptmp_005019	921	57.003	hypothetical protein	.	.	.
Plasmid1_005020	CDS	387665	388039	-	Plasmid1	.	pgaptmp_005020	375	56.267	hypothetical protein	.	.	.
Plasmid1_005021	CDS	388240	389553	+	Plasmid1	.	pgaptmp_005021	1314	56.24	hypothetical protein	.	.	.
Plasmid1_005022	CDS	389577	389750	-	Plasmid1	.	pgaptmp_005022	174	58.621	hypothetical protein	.	.	.
Plasmid1_005023	pseudo	389880	390514	+	Plasmid1	.	.	635	55.591	SOS response-associated peptidase	Pseudo Reason:frameshifted	.	WP_019437956.1
Plasmid1_005024	CDS	390569	390991	-	Plasmid1	.	pgaptmp_005024	423	53.664	hypothetical protein	.	.	.
Plasmid1_005025	CDS	391162	391506	+	Plasmid1	.	pgaptmp_005025	345	55.652	hypothetical protein	.	.	.
Plasmid1_005026	CDS	391581	392015	+	Plasmid1	.	pgaptmp_005026	435	55.172	GTP pyrophosphokinase	.	.	WP_019437953.1
Plasmid1_005027	CDS	392183	392953	+	Plasmid1	.	pgaptmp_005027	771	54.864	prepilin-type N-terminal cleavage/methylation domain-containing protein	.	.	WP_019437952.1
Plasmid1_005028	CDS	393676	394800	-	Plasmid1	.	pgaptmp_005028	1125	54.222	site-specific integrase	GO:0003677@DNA binding; GO:0006310@DNA recombination; GO:0015074@DNA integration	.	WP_019438716.1
Plasmid1_005029	CDS	394769	395059	-	Plasmid1	.	pgaptmp_005029	291	54.983	helix-turn-helix domain-containing protein	GO:0003677@DNA binding	.	HMM:NF024835.6
Plasmid1_005030	CDS	395272	395628	+	Plasmid1	.	pgaptmp_005030	357	56.863	hypothetical protein	.	.	.
Plasmid1_005031	CDS	395754	397034	+	Plasmid1	.	pgaptmp_005031	1281	59.329	DNA methyltransferase	GO:0003677@DNA binding; GO:0008170@N-methyltransferase activity	.	WP_019438715.1
Plasmid1_005032	CDS	397367	398137	+	Plasmid1	.	pgaptmp_005032	771	58.106	DUF6685 family protein	.	.	WP_019438714.1
Plasmid1_005033	CDS	398437	399039	+	Plasmid1	.	pgaptmp_005033	603	57.214	hypothetical protein	.	.	.
Plasmid1_005034	CDS	399122	399904	+	Plasmid1	.	pgaptmp_005034	783	55.939	N-6 DNA methylase	GO:0003677@DNA binding; GO:0008170@N-methyltransferase activity	.	WP_019438711.1
Plasmid1_005035	CDS	400025	400753	+	Plasmid1	.	pgaptmp_005035	729	58.162	TonB family protein	GO:0015291@secondary active transmembrane transporter activity; GO:0006810@transport	.	WP_017516683.1
Plasmid1_005036	CDS	400811	401605	+	Plasmid1	.	pgaptmp_005036	795	64.277	hypothetical protein	.	.	.
Plasmid1_005037	CDS	402165	403433	+	Plasmid1	.	pgaptmp_005037	1269	58.865	phospholipase D-like domain-containing protein	.	.	WP_019438708.1
Plasmid1_005038	CDS	403574	405154	+	Plasmid1	.	pgaptmp_005038	1581	56.926	alkaline phosphatase D family protein	GO:0004035@alkaline phosphatase activity; GO:0046872@metal ion binding; GO:0016311@dephosphorylation	EC:3.1.3.1	WP_019438707.1
Plasmid1_005039	CDS	405161	405457	-	Plasmid1	.	pgaptmp_005039	297	59.933	hypothetical protein	.	.	.
Plasmid1_005040	CDS	405459	405884	-	Plasmid1	.	pgaptmp_005040	426	58.451	hypothetical protein	.	.	.
Plasmid1_005041	CDS	406080	406463	+	Plasmid1	.	pgaptmp_005041	384	55.469	hypothetical protein	.	.	.
Plasmid1_005042	CDS	406562	407617	+	Plasmid1	.	pgaptmp_005042	1056	58.902	site-specific integrase	GO:0003677@DNA binding; GO:0006310@DNA recombination; GO:0015074@DNA integration	.	WP_019438703.1
Plasmid1_005043	CDS	407905	408408	+	Plasmid1	.	pgaptmp_005043	504	55.754	hypothetical protein	.	.	.
Plasmid1_005044	CDS	408643	409146	-	Plasmid1	.	pgaptmp_005044	504	54.365	hypothetical protein	.	.	.
Plasmid1_005045	CDS	409179	409475	-	Plasmid1	.	pgaptmp_005045	297	57.912	hypothetical protein	.	.	WP_019438700.1
Plasmid1_005046	CDS	409501	410346	-	Plasmid1	.	pgaptmp_005046	846	59.929	alpha/beta fold hydrolase	.	.	WP_019438699.1
Plasmid1_005047	CDS	410425	413013	-	Plasmid1	.	pgaptmp_005047	2589	60.564	autotransporter domain-containing protein	.	.	WP_019438698.1
Plasmid1_005048	CDS	413552	416488	+	Plasmid1	.	pgaptmp_005048	2937	57.099	hypothetical protein	.	.	.
Plasmid1_005049	CDS	416513	416914	-	Plasmid1	.	pgaptmp_005049	402	52.985	hypothetical protein	.	.	.
Plasmid1_005050	CDS	417219	418178	-	Plasmid1	.	pgaptmp_005050	960	60.521	DUF4113 domain-containing protein	.	.	HMM:NF023227.6
Plasmid1_005051	CDS	418608	420041	-	Plasmid1	.	pgaptmp_005051	1434	68.48	multidrug efflux transporter outer membrane subunit TOprJ1	.	.	WP_003152694.1
Plasmid1_005052	CDS	420046	423180	-	Plasmid1	.	pgaptmp_005052	3135	64.912	multidrug efflux RND transporter permease subunit TMexD3	.	.	WP_118842627.1
Plasmid1_005053	CDS	423196	424359	-	Plasmid1	tmexC	pgaptmp_005053	1164	66.495	multidrug efflux RND transporter periplasmic adaptor subunit TMexC	.	.	WP_118842626.1
Plasmid1_005054	CDS	424539	425096	+	Plasmid1	.	pgaptmp_005054	558	55.735	TetR/AcrR family transcriptional regulator	GO:0003677@DNA binding; GO:0003700@DNA-binding transcription factor activity; GO:0006355@regulation of DNA-templated transcription	.	NP_253290.1
Plasmid1_005055	CDS	425223	426593	+	Plasmid1	.	pgaptmp_005055	1371	58.862	IS1182-like element ISCfr1 family transposase	GO:0004803@transposase activity; GO:0006313@DNA transposition	.	WP_000971921.1
Plasmid1_005056	pseudo	427560	428490	-	Plasmid1	intI1	.	931	61.547	class 1 integron integrase IntI1	Pseudo Reason:incomplete	.	WP_012077405.1
Plasmid1_005057	CDS	428651	429205	+	Plasmid1	.	pgaptmp_005057	555	54.595	aminoglycoside N-acetyltransferase AAC(6')-Ib4	.	.	WP_003159191.1
Plasmid1_005058	CDS	429374	429721	+	Plasmid1	.	pgaptmp_005058	348	50	quaternary ammonium compound efflux SMR transporter QacE delta 1	.	.	WP_000679427.1
Plasmid1_005059	CDS	429715	430554	+	Plasmid1	sul1	pgaptmp_005059	840	61.667	sulfonamide-resistant dihydropteroate synthase Sul1	.	.	WP_015272384.1
Plasmid1_005060	CDS	430682	431182	+	Plasmid1	.	pgaptmp_005060	501	65.07	GNAT family N-acetyltransferase	GO:0008080@N-acetyltransferase activity; GO:0016746@acyltransferase activity	EC:2.3.-.-	HMM:NF012792.6
Plasmid1_005061	CDS	431689	432453	+	Plasmid1	.	pgaptmp_005061	765	61.046	IS6-like element IS6100 family transposase	GO:0004803@transposase activity; GO:0006313@DNA transposition	.	WP_001389365.1
Plasmid1_005062	CDS	433010	434497	+	Plasmid1	.	pgaptmp_005062	1488	56.922	SulP family inorganic anion transporter	GO:0016020@membrane; GO:0015103@inorganic anion transmembrane transporter activity	.	NP_251253.1
Plasmid1_005063	CDS	434512	435363	+	Plasmid1	.	pgaptmp_005063	852	59.272	universal stress protein	GO:0042802@identical protein binding	.	WP_003090760.1
Plasmid1_005064	CDS	435363	435722	+	Plasmid1	.	pgaptmp_005064	360	60.833	TraR/DksA family transcriptional regulator	GO:0008270@zinc ion binding	.	WP_004574007.1
Plasmid1_005065	CDS	435768	436730	+	Plasmid1	.	pgaptmp_005065	963	54.517	SdiA-regulated domain-containing protein	.	.	WP_010794530.1
Plasmid1_005066	CDS	436917	437393	-	Plasmid1	.	pgaptmp_005066	477	59.539	hypothetical protein	.	.	.
Plasmid1_005067	CDS	437535	438917	+	Plasmid1	.	pgaptmp_005067	1383	57.99	hypothetical protein	.	.	WP_019437241.1
Plasmid1_005068	CDS	439209	439568	+	Plasmid1	.	pgaptmp_005068	360	59.167	DUF805 domain-containing protein	GO:0016020@membrane	.	HMM:NF017470.6
Plasmid1_005069	CDS	440362	441225	+	Plasmid1	.	pgaptmp_005069	864	59.375	3'-5' exonuclease	GO:0003677@DNA binding; GO:0008408@3'-5' exonuclease activity	.	WP_019486136.1
Plasmid1_005070	CDS	441341	441853	+	Plasmid1	.	pgaptmp_005070	513	55.556	hypothetical protein	.	.	.
Plasmid1_005071	CDS	441972	442343	-	Plasmid1	.	pgaptmp_005071	372	54.032	hypothetical protein	.	.	.
Plasmid1_005072	pseudo	442486	442806	-	Plasmid1	.	.	321	53.583	SdiA-regulated domain-containing protein	Pseudo Reason:incomplete	.	WP_010794530.1
Plasmid1_005073	pseudo	442937	443155	+	Plasmid1	.	.	219	64.84	IS3 family transposase	Pseudo Reason:incomplete	.	WP_076611769.1
Plasmid1_005074	CDS	443254	443673	-	Plasmid1	.	pgaptmp_005074	420	56.667	hypothetical protein	.	.	.
Plasmid1_005075	CDS	443639	443893	-	Plasmid1	.	pgaptmp_005075	255	55.686	hypothetical protein	.	.	.
Plasmid1_005076	CDS	443904	444830	-	Plasmid1	.	pgaptmp_005076	927	55.232	hypothetical protein	.	.	.
Plasmid1_005077	CDS	445412	446176	-	Plasmid1	.	pgaptmp_005077	765	61.046	IS6-like element IS6100 family transposase	GO:0004803@transposase activity; GO:0006313@DNA transposition	.	WP_001389365.1
Plasmid1_005078	CDS	446305	447009	-	Plasmid1	.	pgaptmp_005078	705	53.191	IS6-like element IS26 family transposase	GO:0004803@transposase activity; GO:0006313@DNA transposition	.	WP_001067855.1
Plasmid1_005079	CDS	447122	447937	-	Plasmid1	.	pgaptmp_005079	816	44.118	aminoglycoside O-phosphotransferase APH(3')-Ia	.	.	WP_032492145.1
Plasmid1_005080	pseudo	448067	448141	+	Plasmid1	.	.	75	52	IS6 family transposase	Pseudo Reason:incomplete	.	WP_001067855.1
